# Supplementary material for: A modified artificial neural network based prediction technique for tropospheric radio refractivity
Source: PLoS One. 2018 Mar 1;13(3):e0192069. doi: 10.1371/journal.pone.0192069 (PMC5832215; doi:10.1371/journal.pone.0192069)
Supplement: S1 File — Daily average value of temperature, pressure, and humidity from 2002 to 2012. https://doi.org/21.1/journal.pone.2018.s0. (XLSX) [file pone.0192069.s001.xlsx]

## Sheet: Sheet1
Stati	on : IS	LAMABAD
Day	Jan	Feb	Mar	Apr	May	Jun	Jul	Aug	Sep	Oct	Nov	Dec
Year	: 2002		Press	ure, se	a level	at 000	0 UTC (	hPa/gpm	)
1	1020.6	1020.2	1012.1	1008.1	1002.8	1001.6	995.2	999.9	1003.9	1013.3	1018	1019.3
2	1020.6	1016.9	1011.7	1009.6	1004.4	1001.7	993.3	1000.2	1007.1	1013.5	1018	1018.6
3	1023.8	1022.3	1014.5	1008.1	1007.1	1002.2	993.4	996.1	1006.1	1011.8	1018.6	1020.2
4	1021.8	1017.3	1015	1007	1005.5	998.9	992.8	997	1006.2	1011.5	1018.5	1017.8
5	1021.7	1016.4	1013	1004.1	1002.1	997.2	995.6	998.4	1004.9	1012.3	1017.6	1019.2
6	1022.2	1016.6	1013.2	1008.9	998.3	997.4	999	996.5	1005	1013.3	1016.4	1023
7	1021.5	1010.5	1011.3	1011.5	1000.8	997.4	996.5	999.6	1003.2	1013.8	1019.8	1023.6
8	1022.5	1015.4	1012.2	1012.9	1002.6	995.2	996.4	997.2	1004.5	1015.1	1020.6	1023.8
9	1022	1018	1013	1009.3	1002.8	994	994.6	997	1004.2	1014.8	1018.4	1024.8
10	1019.7	1020.9	1015.9	1007	1000.8	998.7	997.2	995.7	1003.6	1015.3	1017.9	1021.1
11	1019.9	1016.7	1020	1006.5	997	997.6	995.6	993.4	1004.5	1014	1016.7	1020
12	1015.6	1018	1014.8	1008.3	994.5	998.5	995.1	996.3	1006.9	1009.2	1014.5	1024
13	1012.7	1023	1015.8	1008.8	997	997.1	997.9	993.9	1005.8	1011.5	1016.7	1025.2
14	1010	1020	1015.8	1006.7	998.2	996.4	995.6	998.6	1007.1	1014.8	1015.2	1023.5
15	1010.2	1019	1013.6	1003.7	1004.1	994.2	996.9	1000.5	1008.7	1014.6	1013.8	1021.5
16	1011	1014.4	1011	1007.2	1001.9	997.6	997.2	998.4	1007.5	1014.1	1019.2	1018.8
17	1015.8	1015.9	1011.5	1005.4	998.5	1001.6	996.8	996.1	1006.1	1013.2	1017.3	1019.9
18	1014.2	1020.6	1014.4	1006.9	995	999.8	1001	995.5	1008.8	1011	1017.9	1017.3
19	1015.2	1022.5	1014.9	1005.5	989.4	997.1	998.8	998.5	1012.9	1009.4	1015.9	1013.9
20	1016.4	1015.9	1012.9	1005.8	990.7	996.4	996	997	1014.3	1011.7	1018.2	1015.5
21	1017.7	1017.7	1013.5	1004.9	992.7	994.7	995	997.6	1011	1014.8	1019.2	1018.5
22	1016.6	1017.5	1011.7	999.6	1000	992.5	993.7	1001	1009.3	1013.7	1020.6	1016.5
23	1015	1018.2	1005.5	1001.6	999.6	992.8	998.2	1005.1	1009.3	1014.2	1017.5	1018.5
24	1015.1	1020.1	1003.2	1001.7	1001.9	1004.5	997.2	1005.8	1007.3	1014.9	1016.6	1015.5
25	1014.6	1015.7	1005	1003.1	999.3	999.5	997.1	1006.4	1008.5	1017.4	1016.1	1018.7
26	1014.1	1020.3	1007.9	1007.1	999.6	1001.7	996.9	1005.1	1011.7	1017.3	1015.5	1018.3
27	1014.4	1016.6	1009.1	1005	997	1002.3	996.1	1004.6	1010.5	1015.6	1018.1	1020
28	1017.7	1014	1009.1	1002.1	998.3	1001.3	999.1	1002.4	1011.6	1012.6	1019.7	1019.1
29	1020.8	***	1010.4	1002.9	1002.8	1000.7	998.5	1003.4	1011.9	1012	1020.9	1018.9
30	1022.3	***	1008.1	1003.3	1004.8	997.4	997.9	1006.5	1013.1	1013.9	1018.1	1018.9
31	1020.7	***	1010.1	***	1003.7	***	998.4	1004.9	***	1016.8	***	1018.9
AVE.	1017.6	1017.9	1011.9	1006.1	999.8	998.3	996.5	999.6	1007.9	1013.6	1017.7	1019.8
Year	: 2003		Press	ure, se	a level	at 000	0 UTC (	hPa/gpm	)
1	1020.8	1016.7	1011.7	1011.4	1006.3	1003.9	1001.3	1002.6	1001.3	1012.7	1015.2	1021.3
2	1022.4	1026.5	1008.4	1007.6	996.1	1003.8	1003.3	1002	999	1012.3	1017.2	1020.3
3	1026.7	1025.5	1008.6	1008.9	996.5	1000.5	1004.7	1003	1002	1003.7	1018.5	1017.6
4	1023.7	1022.3	1019.1	1007.7	1004.5	999.7	998.9	1004.6	1004.7	1013.6	1016.9	1054.3
5	1020.8	1022.1	1017.7	1014.4	1007.5	998.2	999.3	1005.2	1005.9	1011.8	1014.8	1018.6
6	1022	1019	1017.2	1016.4	1008.6	996	1006.3	1002.9	1006.5	1011	1015.9	1021
7	1024.9	1013.8	1018.1	1016.6	1010	996.3	1004.1	1002.6	1005.4	1013.6	1012.8	1018.5
8	1023.7	1018.5	1017.3	1013.9	1009.1	993.7	1000	1001.5	1004.8	1012.4	1012.6	1017.8
9	1021.7	1016.6	1012.3	1010.7	1008.8	1001.2	1001	1000.5	1005.6	1011.6	1017	1018
10	1026.2	1017.9	1015.5	1010.1	1008.4	999.6	1001.9	1000.6	1003.8	1009.1	1019	1019.6
11	1024	1018.8	1015.2	1011.3	1009.9	998.3	1001.6	1002.7	1006.3	1008.4	1017.7	1019.8
12	1023.2	1018.9	1014.8	1009.4	1006.4	1001.8	999.1	1002.8	1002.8	1014.7	1019.8	1019.8
13	1024.2	1017.4	1017.4	1007.5	1008.6	1000.7	1001.3	1002.9	1004.3	1014.5	1019.3	1018.7
14	1024.9	1017.3	1018.5	1010.7	1007.8	1001.9	1001.5	1002.3	1005.1	1016.4	1020.9	1020
15	1024.1	1017.7	1011.4	1010	1008.9	999.8	1002.6	1002.6	1005.2	1015.8	1020.9	1020.4
16	1025.9	1018.2	1011.7	1012.1	1006.4	997.7	1004.2	1003.8	1006.4	1017.1	1018.3	1018.3
17	1022.3	1011.9	1015.8	1013.9	1004.1	998.9	1006.3	1003.2	1006.9	1017.7	1015	1020.6
18	1023	1007.3	1018.6	1009.3	1002.2	1003.1	1007.5	1000.8	1006.9	1016.5	1018.7	1019.4
19	1023.5	1000.2	1016.4	1006.5	1002.2	1001.3	1002.7	999.1	1009.2	1015.6	1020.3	1022.4
20	1021.7	1022.1	1016.4	1009.4	1004.5	998	998.8	999.6	1007.2	1017.1	1020.8	1024.7
21	1019.2	1022.9	1012.5	1013.4	1003.6	996.4	999	1002.4	1009	1014.2	1019.6	1023.7
22	1018.7	1020	1015.1	1011.7	1002.7	998.3	1002.2	1004.9	1007.4	1015.5	1021.7	1023.3
23	1015.7	1016.5	1017.8	1010.6	1005.1	998.2	999.5	1005.9	1006.5	1016	1021.1	1021
24	1015.7	1018.6	1015.8	1007.3	1010.2	999.8	997.9	1005.1	1007.5	1014.2	1023.9	1024.7
25	1014.1	1017.3	1012.6	1005.2	1005.9	999	999	1002.5	1011.3	1014.3	1023.7	1024.2
26	1020.1	1013	1015.6	1007.3	1008.6	997.4	998.9	1002	1014.9	1016.2	1018.7	1021.4
27	1019.6	1014.6	1014.4	1008	1004.1	998.4	1002.6	1002	1010.2	1015.6	1020.3	1021
28	1016	1015.2	1010.4	1010.2	1002.8	999.3	1004.4	1003.8	1009.3	1020	1018.6	1024.8
29	1020.2	***	1009.9	1010.3	1006	996	1004.2	1003.8	1011.6	1020.7	1021.8	1025.5
30	1016.5	***	1010.2	1009.6	1007.8	996.8	1000.4	1003.5	1011.7	1017.6	1021.1	1024.9
31	1018.6	***	1014.4	***	1005.7	***	994.7	1003.3	***	1015.5	***	1022.9
AVE.	1021.4	1017.4	1014.5	1010.4	1005.8	999.1	1001.6	1002.7	1006.6	1014.4	1018.7	1022.2
Year	: 2004		Press	ure, se	a level	at 000	0 UTC (	hPa/gpm	)
1	1020	1021.5	1019.5	1010.7	1011.1	1003.8	999.5	1001.9	1002.6	1012.3	1019.4	1019.2
2	1023.9	1020.9	1016.5	1013.6	1014.8	1006.1	998.8	999.9	1007.9	1012	1019.1	1024.8
3	1023.4	1020.2	1018.1	1011.3	1011.5	1003.5	996.4	1000.8	1008.1	1013.6	1020.2	1025.9
4	1025.9	1015.7	1015.3	1013.6	1012.1	1000.7	999.7	1001.9	1006.1	1015.5	1019.3	1024.5
5	1022.3	1018.1	1014.4	1011.1	1008.1	1001.5	1000.3	1001.3	1005.4	1010.5	1019	1022
6	1028	1019.9	1015.6	1009.1	1007.3	1003.3	1002	1001	1006.7	1010.3	1020.3	1020.7
7	1025.3	1020.3	1015	1006.4	1006.5	1004.2	997.8	1000.6	1003.3	1010.4	1019	1023.5
8	1025.3	1021.2	1017.3	1007.6	1009	1004.4	996.4	1001.4	1001.1	1008.4	1017.1	1025.6
9	1025.9	1016.8	1021.7	1006.7	1007.5	1007.5	999.5	1001.5	1001.7	1007.8	1017.1	1022
10	1022.7	1021.4	1013.2	1008.4	1006	1006.6	998.4	1002.6	1003.2	1010.7	1016.6	1020.9
11	1023.3	1022	1013.1	1010.2	1003	1003.8	997.5	1002.6	1003.7	1016.4	1017.8	1022.3
12	1018.6	1022.4	1017.1	1008.1	1000.8	1006.4	998.9	1003.8	1006.8	1017.7	1020	1025
13	1020.4	1021.1	1015.9	1005.7	1000.6	1004.5	1001	1004	1007.1	1020	1020.3	1023.7
14	1016.5	1021.5	1016.2	1004.7	999.1	1000.8	1000.7	1001.9	1003.8	1019.3	1019.2	1020.6
15	1017.1	1017.4	1014.7	1004.3	998.8	1001.4	999.8	1000.3	1007.8	1017.6	1019.2	1017.7
16	1017.8	1018	1013.2	1003.8	1000	999.7	1003.2	999.9	1010.9	1016.2	1018.6	1019.1
17	1012.1	1017	1011.3	1000.7	1002.3	996.3	1003	1002.2	1010.3	1018.1	1017.8	1019.3
18	1019.6	1013.9	1011.7	1003.6	1000.5	993.3	1001.5	1004.9	1008.8	1017.1	1019.3	1021.5
19	1017.1	1014.5	1013.6	1003.7	992.5	996.4	997.4	1002.3	1009.5	1019.4	1018.9	1011.9
20	1018.1	1018.3	1009.4	1007.8	993.1	995	999.3	999.5	1012.6	1016.5	1017.6	1012.3
21	1016.5	1018	1006.5	1011.6	995.8	998	998.9	1003.5	1011.1	1020	1019.9	1016.7
22	1017.5	1021.4	1007.1	1006.8	992.8	1000.2	1000.3	1003.5	1012.2	1020	1017.1	1015.8
23	1014.7	1015.5	1006.9	1007.6	997.4	1000	1002.4	1006.9	1011.2	1018.4	1019.4	1016.7
24	1022.2	1017	1010.2	1009	1004.5	998.1	1001.8	1005.6	1011.2	1018.2	1016.7	1020.4
25	1018.6	1017.2	1019.2	1010.6	1003.7	1002.2	1001.1	1005.6	1012.2	1021	1020.3	1023.6
26	1019.4	1015.5	1011.8	1010.1	1005.9	1002	999	1001.7	1013.8	1017.2	1021.7	1021.7
27	1020.7	1014	1014.1	1009	1006.8	1005.1	997.8	1000.5	1011.8	1021.6	1022.7	1016.3
28	1018.9	1014.7	1014.3	1004.8	1011.7	1003.2	999.5	1001.2	1010.3	1016.4	1023.8	957.5
29	1018	1015.6	1013.3	1007.6	1004.9	1002.1	1001.5	1002.5	1010.1	1021.7	1022	1020.4
30	1016.7	***	1011.2	1003	1002.7	998.1	1004.6	1003.3	1013.2	1021.7	1018.3	1014.6
31	1015.5	***	1012.1	***	1004.5	***	1003.8	1003.9	***	1019.2	***	1018.7
AVE.	1020.1	1018.3	1013.9	1007.7	1003.7	1001.6	1000.1	1002.3	1008.1	1016.3	1019.3	1018.2
Year	: 2005		Press	ure, se	a level	at 000	0 UTC (	hPa/gpm	)
1	1016.7	1021.6	1016.9	1013.7	1008.2	1005	999.1	997.5	1003.3	1011	1013.3	1015.4
2	1019.9	1020.1	1020.1	1014.3	1008.1	1002.1	999.5	998.5	1005.8	1011.6	1016.4	1021.4
3	1019.5	1019.1	1020.1	1015.9	1009.3	1003.2	999.9	997.7	1005.4	1009.2	1017.6	1021.3
4	1026.1	1017.3	1018	1014.3	1008.2	1000.5	997.4	1000.1	1004.6	1008.7	1019.5	1021.1
5	1021.8	1017.9	1018.9	1013	1008.4	999.2	998	998.1	1003.9	1011.2	1018.8	1019.7
6	1022.8	1017.8	1023.5	1006.5	1004.4	1001.7	1000.9	996	1005.2	1013.5	1020.7	1019.3
7	1022.1	1014.6	1018.4	999.6	1002.8	1001.6	1002.3	995.7	1006.2	1012.1	1018	1020.9
8	1019.4	1019.3	1021.1	1004.8	1006.7	1002	1003.4	1001.2	1008.4	1011.5	1017.5	1020.3
9	1019.7	1019.7	1017.1	1011.3	1007	1001.2	1001.2	1003.5	1008.2	1011.9	1018.7	1018.6
10	1013.2	1024.3	1018.2	1013.2	1008.1	1002.5	999.1	1001.3	1008.4	1013.7	1018	1020.2
11	1018.5	1019.8	1017.2	1018.8	1005.3	1000.9	999.8	999.2	1006.2	1014.8	1017.9	1020.8
12	1022.3	1018.9	1018.3	1017.3	1007.1	1002.8	1002.8	998.9	1006.3	1016.4	1018.1	1021.8
13	1018.2	1019.8	1017.3	1016.4	1005.7	1002.3	1002.4	1001.3	1008.5	1014.4	1019.8	1023.1
14	1019.8	1017.4	1016	1015.2	1007.8	1005.6	1002.9	999.6	1011.6	1014.9	1019.7	1019.8
15	1017.7	1009.7	1014.2	1015.1	1007.7	1003	1004.6	996.9	1010.8	1014.1	1019.3	1021.7
16	1019.1	1009.6	1013.9	1015.9	1005.9	999.9	1003.9	1002.1	1006.6	1016.3	1018.2	1024.6
17	1018.2	1013.3	1013.7	1014.7	1007.3	998.7	1002.3	1002.5	1004.5	1017.1	1019.4	1027.5
18	1018.7	1014.8	1014.9	1013.8	1005.3	996	1000.7	1002.1	1008.6	1016.9	1018.4	1022.1
19	1023.3	1015.4	1017	1015.2	1008.1	998.2	1003.5	1001.5	1011.2	1013.9	1020.6	1018.3
20	1023.8	1022.9	1014.5	1015.5	1004.8	998.2	999.9	1000.6	1006.8	1015	1021.7	1018.3
21	1020.4	1022.1	1009.9	1013.2	1003.8	999.7	999.7	1002.7	1006.7	1016.9	1019.3	1020.3
22	1021.5	1021.2	1010.2	1010.4	1006.8	1000.4	997.7	1002.7	1008.5	1016	1019.7	1020.9
23	1020.3	1021.4	1010.7	1012.8	1007.5	1000.2	997.2	1003	1008.9	1014.8	1019	1020.2
24	1020.9	1018.4	1012.5	1013.3	1009.1	995.7	999.9	1001.5	1006.2	1015	1018.8	1020.4
25	1022.4	1021	1013.7	1011	1008.3	995.2	999.5	1003.7	1004.9	1015.4	1019.5	1022.2
26	1018.5	1019.7	1014.8	1011.3	1006.6	994.4	997.6	1004.2	1005.7	1015.8	1018.7	1021.4
27	1011.3	1015.3	1010	1011.5	1009.1	995.4	1000.1	1006.2	1008.2	1016	1020.9	1019.4
28	1016.3	1018.4	1013.2	1011.1	1007.9	996.4	1001.3	1004.8	1009.6	1017.2	1022.2	1021.6
29	1020.8	***	1013.5	1007.6	1005.1	997.6	998.8	1008.1	1008.5	1017.6	1022.5	1021.5
30	1020.6	***	1014	1006.3	1008.6	998.3	999.2	1005.2	1009.1	1011.6	1016.6	1022
31	1023.5	***	1013.6	***	1008.9	***	998.7	1002.5	***	1014.5	***	1023.9
AVE.	1019.9	1018.2	1015.7	1012.4	1007	999.9	1000.4	1001.3	1007.2	1014.2	1019	1021
Year	: 2006		Press	ure, se	a level	at 000	0 UTC (	hPa/gpm	)
1	1022.5	1022.8	1015.2	1011.6	1007.5	1003.2	1000.7	999.8	1005.3	1012.4	1016.1	1022.7
2	1020.2	1024.2	1016.2	1011.8	1006.7	999.8	994.1	1001.9	1004.8	1009.8	1016.9	1020
3	1018.4	1022.9	1016.8	1012.8	1010.6	1001.8	1001.7	1002.8	1005.9	1009.1	1018.6	1020.3
4	1023.3	1022.2	1015	1012.2	1010.4	1000.7	1000.7	1001.5	1008.4	1008.4	1018.1	1021.3
5	1021.5	1019.5	1017.3	1011.1	1006.5	1004.3	998.4	1002.7	1008.1	1005.8	1018.6	1012
6	1023	1018.8	1015	1010.1	1005.7	1002.9	1000.7	1005.3	1006	1005.2	1017.5	1017.8
7	1022.8	1018.6	1018.2	1009.6	1003.1	1002.4	997.1	1004.5	1007.3	1007.5	1016	1020.6
8	1022.5	1020.3	1018.9	1008.8	1001.8	1003.6	993.4	1002.6	1006	1005.9	1017.1	1020.1
9	1020.2	1020.9	1020.3	1006.4	1005.3	1001.7	991.9	1002	1003.3	1011.1	1018.5	1022.3
10	1020.2	1022.1	1019.3	1007.1	1004.1	1000.1	997.5	999.1	1004.1	1010.8	1021	1018
11	1020.7	1019.4	1014.9	1012	1001.6	999.9	995.4	1001.6	1001.6	1012.7	1021.7	1017.7
12	1020.2	1017.2	1013.9	1010.9	1005.4	999.1	997.8	1001.4	1003.1	1011.9	1018.8	1021.3
13	1018.5	1016.7	1011.6	1011.8	1002.1	1002.6	997.1	1002.3	1007.6	1014.3	1018.8	1021.8
14	1020.4	1012.5	1014.2	1014.5	1001.6	1003.3	998.6	999.6	1008.3	1019.1	1019.9	1025.1
15	1014.7	1010.3	1014.5	1013.3	1003.9	1004	1000	998.4	1006.9	1015.3	1019.8	1021.8
16	1013.6	1013	1018.5	1011.5	1003	1003	1000	1001.5	1007.1	1016.5	1020.5	1023.8
17	1011.4	1014	1019	1011.6	1008.7	1005.5	998.8	1003	1005.5	1016.4	1017	1024
18	1014.6	1015.3	1017.3	1010.4	1008.5	1006.7	998.5	1004.5	1005	1015.2	1018.8	1019.7
19	1021.3	1015.1	1015.7	1011.8	1006.2	1006.2	998.8	1001	1005.6	1012.5	1018.7	1019.5
20	1021.6	1016.6	1016.1	1013.6	1002.3	1007	1002.7	1004.1	1009.5	1016.5	1017.3	1022.2
21	1021.5	1016	1016.7	1012.1	1002.3	1006	1001.7	1004	1008.1	1019.6	1015.7	1021.3
22	1019.9	1016.1	1011.4	1010.4	1002	1002.3	1002.5	1000.9	1006.6	1018.8	1012.5	1024
23	1019.9	1015.6	1011.9	1007.1	1002.9	1001.1	1000.1	1002.5	1008.1	1018.4	1015.4	1020.7
24	1021.5	1014.8	1009.2	1008.2	1001.1	1002.8	1004.2	1003.3	1006.7	1018.8	1016.3	1021.3
25	1023	1012.2	1010.7	1006.2	1000.1	1003.4	1002.7	1002.7	1007.5	1019.6	1018.1	1020.7
26	1026.5	1013	1013.7	1005.5	1002	1002.4	997.9	998.9	1009.4	1018.6	1017.5	1017
27	1024.4	1017.7	1011.2	1006.2	1002.3	1005.5	1000.8	997.3	1008.9	1020.3	1014.9	1020.4
28	1020	1013.9	1015.2	1005.6	998	1002	998	1001.7	1006.7	1020.9	1020.2	1019.4
29	1021.3	***	1016.7	1005.2	998.2	1000.6	998.8	1003.9	1011.1	1019.8	1018.8	1020
30	1019.8	***	1014.2	1005.2	996.7	1000.2	1003.3	1006.7	1011.3	1018.4	1022.8	1019.6
31	1020.9	***	1013.3	***	997.7	***	1001.7	1004.3	***	1017.2	***	1021.2
AVE.	1020.3	1017.2	1015.2	1009.8	1003.5	1002.8	999.2	1002.1	1006.8	981.6	1018.1	1020.6
Year	: 2007		Press	ure, se	a level	at 000	0 UTC (	hPa/gpm	)
1	1021.7	1019.8	1013.2	1012.7	1009	1006.6	998.1	1000.2	1001.1	1009.5	1014.6	1024.1
2	1022.2	1018.6	1017.3	1011.2	1010.6	1002.7	997.8	997.1	1000.1	1007.8	1016.7	1019.7
3	1023.3	1019.8	1019.8	1012.7	1009.1	1004.1	997.1	997.3	1003.5	1006	1015.4	1023.2
4	1021.6	1018.4	1021	1010.4	1006.4	1003.3	998.1	999.4	1001.7	1008.9	1016.1	1022.3
5	1023.9	1014.8	1023	1012.2	1010.2	1005.5	997	997.8	997.7	1008.7	1018	1022.7
6	1023.5	1014.1	1020.8	1012.7	1006.4	1003.4	996.8	999.1	997.2	1009.2	1013.2	1025.1
7	1026.3	1015.1	1016	1011.3	1004.5	1002	997.5	1001.2	999.8	1007.5	1014.7	1022.7
8	1024.2	1018.4	1012.7	1011.6	1003.2	1000.1	999.6	1001.2	1001.4	1007.3	1014.8	1020.2
9	1022.9	1018	1013.2	1011.2	1005.7	999.6	1000.8	998.1	1004.7	1009.6	1016	1017.2
10	1021.9	1017.5	1015.9	1010.6	1005.4	995.5	998.7	1001.6	1004.6	1010.5	1015.1	1017.4
11	1022.1	1012.6	1017.2	1008.2	1004.5	993.8	997.3	999.1	1005.6	1001.8	1016.5	1016.2
12	1021.2	1014.4	1012.2	1007.7	1004.1	991.5	996.3	995.5	1004.8	1014.2	1016.7	1019.3
13	1022.7	1014.3	1012.2	1008.9	1005.2	996.3	996.8	995.2	1004.8	1014.6	1016.3	1018.7
14	1021.9	1014.3	1016.1	1011.3	1003.8	995.6	996.8	997.7	1004.5	1014.5	1015.1	1022
15	1019.5	1018.2	1019.7	1010.6	999.2	995.1	997.3	998.6	1003.9	1015.6	1017.1	1020.6
16	1019.8	1015.9	1015.8	1009.8	1005.2	997.9	998.7	997.3	1003.4	1014.5	1019.9	1021.1
17	1022.8	1017.1	1015.4	1005.6	1005	993.5	998.8	1000.7	1005.1	1014.1	1018.1	1023.4
18	1021.8	1019	1013.1	1009.4	1001.7	999.2	1000	1000.6	1005.5	1017.2	1018.3	1020.6
19	1021.8	1023.9	1011.2	1009.1	1006.6	999.1	999.1	1000.2	1003.6	1016.5	1020.9	1020.7
20	1020.2	1021.4	1011.5	1011.2	1005.8	1001.1	998	1005.4	1003.3	1016.5	1023.5	1021
21	1021.3	1018.4	1012.8	1008.4	1002.8	1003.4	998.8	1005.8	1006.3	1012.8	1018.7	1019.8
22	1022.2	1022.1	1018.1	1007.5	1001.5	996.6	998.2	1003.8	1008.1	1013.8	1020.4	1022
23	1022.5	1017.4	1019.5	1006	1005.9	1002.7	1000.4	1004.2	1006.9	1013.7	1020.4	1019.3
24	1024.5	1018.2	1015.6	1006.5	1005.5	1005.5	999.4	1002.8	1006.6	1015.9	1019.5	1016.8
25	1022.4	1015	1014.6	1007.8	1004.9	1002.5	998.6	1005.1	1006.5	1017.3	1019.4	1016.5
26	1019.6	1014.1	1013	1008.2	1005.5	1000.7	999.4	1002.9	1005.7	1017.1	1020.2	1017.6
27	1017.7	1012.4	1014.4	1009.7	1006.7	999.3	999.2	1003.8	1007.7	1015.9	1019.7	1019.9
28	1020.9	1011.8	1014	1007	1009.2	994.9	998.9	1001	1005.6	1013.1	1017.8	1020.1
29	1022	***	1013	1009	1005.9	1000.1	999.6	1004.2	1009.9	1012.2	1016.4	1017.2
30	1019.9	***	1013.6	1008.2	1006.2	1002.6	1003.8	1003.8	1009	1011.5	1019.2	1021.5
31	1022.6	***	1012	***	1008.2	***	1003	1001.8	***	1016.6	***	1019.4
AVE.	1022	1017	982.7	1009.6	1005.6	999.8	998.7	1000.7	1004.3	1012.4	1017.6	1020.3
Year	: 2008		Press	ure, se	a level	at 000	0 UTC (	hPa/gpm	)
1	1021.6	1017.5	1011.1	1009.9	1005.1	1000.4	999.8	1002.1	1007.3	1010.1	1013.7	1022.9
2	1021.5	1016.8	1011.8	1011.4	1001.6	1000.6	1001.4	1002.7	1006.9	1009	1014.5	1018.5
3	1024	1015.3	1014.5	1012.3	1000.1	1004.5	997.2	1001.2	1006.5	1009.2	1014.2	1021.6
4	1024.1	1016.4	1011.2	1008.9	998.1	1006	996.3	1002.4	1005.1	1009.2	1015	1020.3
5	1022.5	1015.1	1013.4	1009.1	1002.9	1001.6	997.7	1002.5	1004	1009.5	1012.8	1022.1
6	1022.1	1017.6	1013.5	1020.5	1004.3	996.5	996.9	1002.1	1005.1	1008.7	1013.8	1024.8
7	1023.5	1015.9	1015.2	1017.7	1004.6	998.1	1000.4	997.8	1009.1	1009	1017.4	1021
8	1022.6	1017.3	1016.6	1014.7	1006.1	1000.4	998.4	994.4	1009.2	1010.1	1017.3	1018.9
9	1018.7	1021.9	1014.3	1013.5	1004.8	1003.6	1000.2	997.9	1007.6	1011	1017.2	1016.9
10	1015.2	1017.3	1016.7	1014	1005.5	1003.1	1003.8	997.4	1006.5	1016	1018.1	1015.6
11	1020.9	1018.8	1015.8	1011.4	1006.4	1002.1	1000.1	998	1008.4	1015.6	1015.6	1015.6
12	1021.4	1021.6	1015.1	1008.5	1003.8	999.5	999.3	998.3	1007.9	1015	1018.5	1018.5
13	1021.6	1021.3	1014.1	1009.1	1005.6	998	998.8	1000.4	1006.8	1017.2	1012.4	1018.1
14	1022	1020.2	1015.3	1008	1006.5	994.2	1000	1000.7	1007.8	1011.8	1014	1021.5
15	1020.6	1020.1	1013.6	1009.6	1005.2	991.9	999.3	998.1	1007.3	1017.8	1016.3	1020.3
16	1020	1020	1011.1	1010.5	1004.5	996.8	997.5	998.6	1004.2	1018.2	1016.7	1020.5
17	1019.2	1016.8	1010.5	1013.4	1002.1	994.7	994.8	1001.1	1005.6	1018	1016.7	1023.1
18	1013.3	1016.6	1008	1009	997.4	995.2	999.2	1001	1008	1015.7	1016.4	1019.2
19	1016.1	1016.6	1007.6	1009.7	998.3	997.3	998	1001.7	1007.7	1016.2	1016.2	1020.5
20	1018.1	1018.6	1011.2	1012.2	1001.7	1001	1000	1003.7	1002.7	1014	1019.1	1019.3
21	1021.5	1017.3	1010.2	1009.3	1001.9	1000.9	1002.2	1002.9	1007.8	1014.3	1022.4	1018.9
22	1018.1	1015.4	1010.5	1009.5	1003.4	999.9	999.7	1004	1006.6	1013.8	1021.3	1021.6
23	1018	1014.1	1012.3	1010.2	1004.5	1000	999.9	1002.9	1010	1014.3	1021.2	1017
24	1019.5	1015.6	1011.3	1010.7	1003.3	999.8	998.8	1005.4	1010	1015.1	1020	1016.2
25	1019.5	1016.7	1011.6	1009	1003	998.7	996.6	1004.1	1008.3	1013.4	1018.6	1016
26	1019.7	1016.7	1011.1	1010.2	1006.4	1000	998	1004.2	1006.8	1013.1	1021.3	1017.5
27	1020.6	1017.2	1011.8	1007	1005.2	998.7	999.3	1003.1	1006.3	1012.6	1021.2	1019.4
28	1018	1018.3	1010.8	1004.1	1004.5	999.5	1000.7	1003.6	1007.6	1010	1022.1	1018
29	1016.6	1015.5	1010.2	1003.5	1003.2	999.9	1000.4	1000.4	1003.8	1014.5	1021.7	1016.4
30	1014.6	***	1009	1006.5	1003.1	1000.9	1000.1	1003.3	1007.8	1016.1	1019.9	1020.6
31	1017.2	***	1008.2	***	1002	***	997.5	1005.7	***	1016.2	***	1019.8
AVE.	1019.8	1017.5	1012.2	1010.4	1003.4	999.5	999.1	1001.3	1007	1013.4	1017.5	1019.4
Year	: 2009		Press	ure, se	a level	at 000	0 UTC (	hPa/gpm	)
1	1020.9	1017.2	1014.7	1010.8	1008.3	1001.2	997.7	998.9	1008	1008	1016.5	1020.9
2	1019.5	1018.1	1013.8	1009.9	1007.7	1003.2	998.1	998.9	1005	1009.9	1018.9	1021.1
3	1019.8	1016.9	1010.6	1009.9	1007.5	1001.9	999.8	998.8	1004.1	1008.6	1020.2	1018.5
4	1019.5	1018.8	1010	1014.5	1010.7	998.5	1000.7	996.7	1005.7	1008.4	1020.4	1020
5	1018.7	1017	1011.4	1011.7	1008.4	997.3	1002	997.9	1003.7	1010.5	1018.8	1017
6	1017.8	1019.5	1013.1	1011.3	1013.6	998.7	999.4	995.1	1004	1008.2	1017.9	1018.3
7	1018.9	1022.1	1010.7	1012.2	1009.2	1001.3	998.4	998.5	1003	1006.3	1015.1	1018.4
8	1022.7	1019.7	1011.6	1009.2	1007.1	1000.9	998.3	998.9	1005.8	1004.8	1014.2	1017.5
9	1024.4	1018.6	1015.1	1013.8	1006.9	1003	999.5	998.9	1006	1006.3	1013.7	1017.3
10	1024.4	1015.2	1018.7	1014.7	1004.2	1003.5	1001.1	998.7	1004.3	1010.5	1013.3	1018.9
11	1022.9	1016	1017.8	1012.8	1004.4	1002	1002	1001.6	1005.9	1013.4	1014.4	1019.1
12	1022.8	1019	1016.9	1009.7	1005.3	1002.4	998.5	1002.4	1006.3	1014.2	1014.5	1018.8
13	1024.4	1012.9	1014.3	1008.9	1005	1002.8	995.7	1000	1007.9	1014.6	1019	1018.5
14	1026.3	1014.6	1019.2	1006.1	1001	1006.6	998.5	998.9	1008	1015.1	1017.7	1021.4
15	1024.6	1016.6	1015.5	1009.1	1002.5	1003.8	998.4	1001	1004.7	1015.7	1014.3	1019.4
16	1023.6	1017.4	1013.9	1011.8	1005.5	1003.6	1001.4	1002.9	1006.1	1014.8	1012.3	1022
17	1021.8	1018.7	1013.3	1009.1	1006.9	1005.4	997.9	1005.6	1007.6	1014.1	1016	1020.8
18	1017.4	1018.4	1014.2	1008.4	1005.2	1004.6	997.4	1002.3	1009.5	1010.8	1018.4	1021.4
19	1023.8	1018.8	1013.7	1009.4	1004.2	1002.3	1002	1004	1008.4	1014.6	1019.4	1021.9
20	1020.9	1014.9	1011.3	1006.8	1003.7	1002.9	995.6	1006.4	1007.8	1014.7	1020.5	1024.1
21	1019.6	1022.2	1014.4	1003.2	1003.8	1002.1	999.3	1003.1	1007.3	1015.2	1021.9	1025.5
22	1018	1015.7	1013.6	1008	1003.2	1000.5	1000.9	1004.2	1006.1	1017.5	1021.8	1022.2
23	1019.2	1012.7	1015.1	1012.1	1001.3	999.9	999.9	1001.4	1004.9	1017.5	1022.2	1020.8
24	1018.3	1011.9	1014.8	1012.9	1001.2	999.6	1001.5	1003.7	1005.9	1014.8	1020.3	1021.4
25	1012.3	1013.5	1013.9	1013.8	999.2	999.3	1000.2	1005.3	1004	1016.4	1018.5	1020.7
26	1015.4	1013.8	1015.2	1013.4	998.7	998.6	997.5	1003.8	1006.2	1017.7	1018.3	1018.4
27	1015	1015.9	1010.5	1011.4	1000.3	996.6	993.4	1006.9	1007.4	1017.6	1019.2	1017.9
28	1018.1	1016.4	1014.6	1009	1000.7	996.8	994.1	1007.5	1008.6	1017.2	1019.8	1019.6
29	1018	***	1012.1	1008.5	999.7	995	996.7	1006.9	1007.7	1020.1	1021.9	1017.5
30	1019.3	***	1016.3	1007.8	999.5	997.1	1001	1005.3	1006.9	1019.4	1022	1018.2
31	1019.2	***	1012.9	***	1002.8	***	998.7	1006.8	***	1016.5	***	1018.6
AVE.	1020.2	1016.9	1014	1010.3	1004.4	1001	998.9	1002	1006.2	1013.3	1018	1019.9
Year	: 2010		Press	ure, se	a level	at 000	0 UTC (	hPa/gpm	)
1	1019.4	1018.9	1012.2	1008.5	1010.4	1002	998.4	1003	1003.7	1012.2	1016.3	1014.9
2	1021.4	1020.4	1016.6	1007.7	1009.2	1003.9	1003.8	1003.3	1003.8	1011.4	1015.5	1018.7
3	1020.3	1019.6	1010.4	1012.1	1005.1	1005.1	1001.8	1000.4	1002.8	1012.8	1016.8	1019.3
4	1022.7	1020.1	1011.5	1013.1	1001.5	1006.2	1003.4	1001	1001.5	1010.4	1015.9	1018.5
5	1016.8	1019.1	1014.6	1013.5	1003.9	1005.5	1003.9	1001.5	1003.5	1007.9	1017	1017.5
6	1017.9	1020.2	1017.2	1012.7	1005.9	1003.7	1004.6	1004.4	1003.8	1009.7	1016.4	1018.4
7	1019.9	1019.2	1016.2	1014.4	1003.9	1001.8	1006	1005.5	1001.4	1008.6	1017	1018.9
8	1020.9	1011	1020.4	1014.5	1009.5	1005.9	1007.5	1003	1004.6	1008.1	1019.2	1016.7
9	1020.3	1004.8	1018.3	1013.5	1004.4	1005.7	1002.8	1003.1	1007.5	1004.8	1020.6	1013.8
10	1020.3	1020.6	1018.9	1006.3	1005.8	1006.5	1000.1	1002	1005	1004.1	1019.7	1013.6
11	1021	1021.5	1018.9	1004.8	1005.8	1004.4	997	1002	1004.2	1007.5	1015.6	1013.2
12	1020.2	1018.1	1019.5	1005.3	1004.7	1003.7	997.4	1001.7	1004.7	1012.3	1014.3	1010.8
13	1020.1	1020.7	1016.8	1009.6	1006.3	1002.4	1002.4	1002.9	1007.9	1012.7	1012.9	1012.7
14	1026	1017.5	1014	1008.8	1003.1	1002.8	1003	1002.2	1004	1010.4	1018.2	1020.1
15	1025.4	1014	1011	1010	1004.2	1001.8	1002.6	1003.3	1005.9	1009.6	1021.4	1018.3
16	1026	1020.3	1012.1	1008.1	1002.9	1003.4	1000.7	1005.9	1005.7	1009.3	1018.9	1017.7
17	1022.2	1020.4	1017.1	1006.7	1002.4	1002.5	998.7	1002.5	1004.8	1008.4	1016.7	1017.9
18	1024.1	1022.4	1018.5	1003.8	1005.1	1004.9	1000.2	999.5	1007.5	1011.2	1017.6	1018.4
19	1022.5	1018.5	1017.1	1002.5	1008.2	1003.5	996.4	1000.2	1007.7	1011.8	1017.7	1020.7
20	1022.7	1018.2	1013.4	1000.9	1005.8	1001.6	996.8	1005.2	1009.3	1011.1	1016	1023.2
21	1022.3	1017.5	1011.6	1003.6	1002.9	999.3	1000.6	1004	1008.6	1008	1013.1	1020.9
22	1018.8	1017.2	1006.9	1008.9	1001.7	996.7	1001	1000	1006.4	1006	1012.9	1015
23	1021	1013.2	1002.9	1011.5	1003	998	1003.3	1000.2	1007.3	1009.6	1014.5	1013.8
24	1018	1013.1	1005.7	1009.8	1001.8	999.4	998	998.5	1009.1	1013.2	1016.7	1018.2
25	1020.8	1014.5	1009.1	1008.6	998.2	998.6	996.1	1002.8	1010.2	1013	1017.2	1018.4
26	1020.1	1015.9	1007.9	1009.5	996.2	999.4	998.6	1005	1010.2	1015.6	1016.8	1018.2
27	1019.6	1017.2	1011.4	1010.2	992.9	998.5	1000	1006	1011.5	1017	1013.9	1019.3
28	1017.6	1012.8	1011.4	1011.6	993.8	998.8	1003.7	1004.1	1010.1	1016.9	1017.2	1020.1
29	1016.5	***	1009.7	1010.7	1004.9	997.4	1001.4	1005.5	1011.7	1015.5	1019	1019.8
30	1023.5	***	1007.8	1009.6	1005.7	999.9	1002.1	1003.3	1011.9	1017.7	1017.8	1015.5
31	1018.5	***	1007.5	***	1003.8	***	1000.6	1002.1	***	1020.2	***	1015.7
AVE.	1020.9	1017.4	1013.1	1009	1003.6	1002.1	1001.1	1002.7	1006.5	1011.2	1016.8	1017.4
Year	: 2011		Press	ure, se	a level	at 000	0 UTC (	hPa/gpm	)
1	1018.1	1020.3	1020.8	1014.1	1008.1	996.2	996.9	997.8	1004.9	1007	1014.7	1014.3
2	1016	1020.3	1016.2	1014.3	1004.5	1004	998.7	996.8	1003.6	1005	1013.9	1020.4
3	1019.5	1018.7	1016.9	1013.8	1002.5	1007.7	998.7	998.2	1002.4	1006.4	1013.5	1015.7
4	1019.8	1019.7	1014.4	1015.3	1002.4	1003.7	1002.3	999	1003.3	1007.3	1013	1013.1
5	1019.5	1017.7	1016.5	1018.1	1005.1	1000.8	1002.9	1000.2	1005.6	1008.9	1017.2	1014.8
6	1021.1	1012.6	1019.4	1015.1	1008.1	1002.5	1003.6	995.8	1003.4	1013.7	1015.4	1017
7	1020	1006.7	1019.6	1017.2	1008.7	999.9	1001.3	998.4	1000.8	1011.9	1015.2	1017.5
8	1019.6	1017.1	1016.7	1015.2	1004.7	998.2	1004.3	998.6	999.5	1013.6	1017.1	1018.7
9	1018.4	1014.5	1011.6	1013.7	1004.4	997.2	1003.4	1002.5	1001.2	1014.6	1017	1016.9
10	1019.5	1015.3	1017.5	1016.2	1002.6	997.3	1001.7	1000.1	1006.7	1013.9	1016	1015.8
11	1015.5	1017.9	1016.7	1016.7	1002.9	996.5	1000.8	1000.4	1004.6	1015.5	1015.7	1016.2
12	1014.9	1019.6	1015.4	1019.4	1002.6	1000.9	998.9	998.7	1003	1015.3	1012.7	1018.4
13	1013.6	1010.5	1015.5	1013.5	1005.7	1001.5	998.2	1001.5	1005	1012	1015.1	1021.1
14	1012.5	1010.6	1013.2	1012.1	1005.3	998.2	997.7	1003.3	1004	1012	1016.6	1020.2
15	1013.3	1013.7	1013.9	1008.3	1005.7	995.9	998.3	1003.1	1002.5	1010.9	1018.3	1019.5
16	1019.6	1015	1014	1011.9	1007.2	999	998.1	1000.8	1004.3	1011.3	1017.9	1019.5
17	1015.9	1017.1	1009.3	1010.5	1007.5	993.2	999.6	1002.9	1005.3	1012.9	1016.4	1020.4
18	1016.6	1016.1	1010	1012.5	1004	996.8	999.4	1002.2	1002.9	1014.4	1015.8	1019.8
19	1017	1017.1	1001.5	1011.1	1000.7	998.4	997.2	1002.4	1006.9	1012.2	1014.4	1021.6
20	1016.2	1019.4	1006.9	1010.8	997.9	998.2	993.5	1005.4	1008.7	1010.6	1019.2	1018.5
21	1020.4	1021.4	1010.7	1012.2	995.7	999.9	994.5	1007.2	1006.6	1012.5	1020.9	1022.2
22	1020.4	1017.7	1011.3	1014.3	999.9	996.8	995.6	1005	1006.7	1013.1	1018.5	1023.1
23	1021	1017.7	1013.1	1008.5	1004.7	996.9	996.6	1003.4	1006.4	1016.9	1020.2	1020.6
24	1021	1019	1013	1007.1	1002.7	995.1	1001.6	1001.1	1005.3	1018.4	1019.7	1018.4
25	1020.6	1016	1012.4	1006.9	999.3	994.3	1003.2	1003.8	1007.9	1015.4	1019.3	1018
26	1022	1015.4	1012.1	1005.3	1003.3	994.6	1007.5	1005.2	1007.6	1016.9	1016.7	1018.5
27	1023.8	1021.3	1010.5	1007.9	1004.8	997.8	1003.6	1001.7	1007	1016.3	1019	1019.7
28	1019.4	1023.2	1009.8	1004.8	1004	996.7	999.4	1004.5	1006.3	1015.1	1017.6	1021.5
29	1018.4	***	1010.8	1004.9	1002.8	996.3	1001.2	1005.5	1006.5	1016.4	1016	1022.9
30	1020.5	***	1013.6	1005.2	1002.3	998.4	1000.3	1006.3	1007.1	1014.3	1015	1022
31	1022.1	***	1012.5	***	997.8	***	998.9	1005.9	***	1013.9	***	1020.9
AVE.	1018.6	1016.8	1013.4	1011.9	1003.5	998.4	999.9	1001.9	1004.9	1012.9	1016.6	1018.9
Year	: 2012		Press	ure, se	a level	at 000	0 UTC (	hPa/gpm	)
1	1021.1	1022.9	1010.6	1013.7	1006.8	998.4	994.3	997.2	1002.1	1010.8	1017.5	1017.5
2	1018.4	1021	1011.7	1013.2	1010.2	999.4	995.3	997.9	1002.1	1011.3	1014.7	1018.3
3	1018.5	1019.6	1010.1	1015	1007.7	996.3	994.5	993.5	1001.6	1008.6	1013.9	1020.9
4	1016.9	1017.6	1008.1	1013.4	1005.1	996.1	991.9	995.7	1004.5	1006.3	1014.5	1020.1
5	1017.7	1017.1	1006.1	1009.9	1005.5	997.4	994.2	1002.1	1006.5	1007.7	1014.2	1018.5
6	1018.2	1021.3	1009.1	1009.3	1007.1	998.6	994.8	1003.3	1008.2	1010.4	1015.2	1018.5
7	1016.7	1017.9	1006.2	1010.6	1006.9	1002.1	995.6	1001.8	1008.4	1012.6	1016.8	1017.6
8	1025.8	1015.1	1006.7	1009.2	1007	1003.8	995.9	1002	1005.8	1012.2	1016.4	1015.6
9	1021.6	1020	1013.1	1009.8	1007.7	1001.7	999.6	999.1	1007.8	1012.1	1013.8	1016.1
10	1025	1019.4	1014.1	1009.1	1009	999.7	1001.1	1000.2	1007.2	1012.3	1015.5	1013.1
11	1023.2	1016.9	1017	1007.3	1011.6	998.5	1000.9	1001	1004.8	1013.7	1016.7	1015.8
12	1022.6	1017.1	1016	1010.6	1004.3	1001.4	1000.7	1003.6	1004	1010.9	1016.9	1018.7
13	1022.2	1014.9	1018	1006.6	1007.2	1000.9	998.8	1001.8	1003.1	1012.5	1018.9	1015.3
14	1019.8	1019.3	1020	1012.1	1004.7	1002.3	998.3	1000.5	1000.3	1013.5	1017.1	1016.8
15	1014.7	1019.1	1018.1	1013.1	1005.3	999.3	998.8	1001.7	999.5	1015.9	1016.2	1022.5
16	1011.3	1018.3	1014.3	1012.3	1004.9	996	1000.6	1003.2	1001.6	1017.9	1018	1023.9
17	1014.2	1021.2	1016.8	1008.3	998.8	994.1	1002.4	1002.5	1002.8	1017.7	1018.4	1024.9
18	1013.7	1019.5	1011.7	1006.2	1004.6	995.3	997	1000.2	1007.1	1015.3	1015.7	1019.9
19	1015.2	1019.8	1010.6	1008	1008.3	999.3	994.8	999.3	1008.4	1016.3	1017.6	1021.1
20	1019.4	1016.8	1005.2	1011	1005.3	995.7	996.4	999.9	1007.4	1016.9	1019.4	1017.8
21	1021.3	1012.5	1015.9	1013.2	1005.9	994.5	1002.1	1000	1006.8	1019.1	1017.7	1017.9
22	1018.9	1012.3	1015.3	1009	1006.2	994.3	1001.4	999.6	1007.3	1017.8	1017.6	1018.8
23	1021.2	1015.6	1016.4	1008.2	1007	997	995.7	1004.4	1006.7	1017.4	1015.5	1018.4
24	1020.5	1016.8	1016.2	1008.7	1004.7	994	993	1002.4	1006.5	1016.6	1015.7	1020.9
25	1018.3	1015.5	1014.9	1008.3	999.4	996.6	995	1002.6	1006.5	1015.6	1019.1	1019
26	1019.1	1017.2	1013.9	1011.1	1002.9	996.6	998	1005.2	1010.6	1014.4	1017.9	1017.6
27	1018.4	1012.2	1016	1011	1004.4	995.9	998.9	1003.3	1012.4	1016.1	1018.6	1017.7
28	1016.9	1010.6	1018.3	1005.7	1002.1	1001.2	997	1003.8	1011.7	1018	1016.7	1012.4
29	1020	1007.6	1016.8	1004.7	1002.9	999	996.5	1005.4	1011.6	1016.7	1014.5	1015.4
30	1021	***	1011.1	1005.9	1001.6	997.6	997.5	1005.1	1011.5	1016.2	1018.8	1017.7
31	1020.3	***	1011.2	***	997.3	***	998.3	1003	***	1016.9	***	1017.9
AVE.	1019.1	1017.1	1013.2	1009.8	1005.2	998.1	997.4	1001.3	1006.2	1014.2	1016.6	1018.3
Stati	on : IS	LAMABAD
Day	Jan	Feb	Mar	Apr	May	Jun	Jul	Aug	Sep	Oct	Nov	Dec
Year	: 2002		Press	ure, se	a level	at 120	0 UTC (	hPa/gpm	)
1	1019	1017.3	1011.3	1004.2	1006.6	996.7	990.2	999.6	1001.9	1008.5	1012.7	1015.1
2	1020.1	1019.1	1006.4	1006.1	1002.1	997	989.4	996.7	1002.8	1007.9	1013.9	1015
3	1017.5	1013.9	1012.3	1002.9	1002.2	998	989.9	991.8	1001.7	1006.3	1015	1016.1
4	1018	1012.4	1008.2	1002.3	998.8	994.1	990.7	993.2	1001.9	1007.1	1014.6	1016.5
5	1015.9	1012.8	1009.2	1004.9	996.2	993.3	993.4	994.4	1001.8	1007.8	1013.6	1018.1
6	1016.7	1008.8	1008.6	1010	996.6	992.7	995.4	995.6	999.5	1010.3	1014.8	1019.3
7	1016.7	1011.5	1006.9	1010.3	998.2	992.2	992.2	995.1	999	1009.6	1018.4	1018.4
8	1016.8	1015.9	1012.5	1005.9	997.5	988.3	991.6	995.8	1002.5	1011.4	1016.1	1020.3
9	1017	1021	1015	1005.5	998.3	988.8	994.2	995.8	1001	1011.6	1015.1	1017.1
10	1017.2	1015.8	1015.9	1001.2	996.7	993	993.3	991.9	999.4	1012.5	1015.1	1015.1
11	1015.7	1010.2	1013.1	1001.3	990.2	999	990.1	990.3	1004.6	1008.8	1014.6	1022
12	1012	1020	1011.5	1003.7	991.4	994.4	991.3	993.4	1002.6	1007.7	1013.5	1021.7
13	1010.3	1016.9	1010.9	1005	994.6	990.8	993.8	996.2	1003.7	1013.5	1013.5	1021.9
14	1008.5	1014.7	1011.1	1001	997.4	991.6	991.4	998.2	1008.3	1009.6	1011.2	1020.6
15	1008.1	1013.9	1006.8	1003.5	999	989.3	993.7	995.5	1004.2	1010.4	1012.3	1016
16	1013.3	1011.1	1006	1001.7	996	994.9	991.7	993.3	1003.8	1009	1014.1	1015.8
17	1011	1013.3	1006.3	1003.4	992.5	999	995	992.5	1006.3	1007.7	1014.1	1014
18	1009.6	1017.3	1008.8	1001.1	988.7	993.8	995.6	994.6	1008.3	1005.1	1012	1011.8
19	1014.3	1016	1007.8	1000.3	985.8	994.7	993.8	996.6	1009.1	1006.3	1013	1014.3
20	1014.8	1010.2	1006.3	1002.1	990	991.1	990.2	993.5	1009	1009.4	1012.7	1014.5
21	1012.6	1016.4	1008.1	998.8	994.7	988.7	990.6	996.9	1006.5	1010.1	1016.1	1014.6
22	1010.8	1014.7	1005.4	997	995	988.2	992	1003.1	1006.3	1011.8	1014.8	1012.9
23	1012	1017.2	1000.7	1000.3	996.5	995.1	995	1002.1	1003.6	1009.3	1012	1015
24	1009	1013.3	1002.4	999.3	995.9	998.2	992	1005.6	1004.5	1012	1010.5	1018.4
25	1011.6	1013.7	1003.9	1000.7	994	997.3	993.7	1003.1	1008.3	1012.5	1010.7	1016.9
26	1010.7	1016.3	1006	1002.3	995.3	998.4	992.3	1002.6	1008.6	1011.7	1013.8	1018.4
27	1011.1	1010.7	1005.4	999.8	995.5	997.3	993.2	1000.4	1006.8	1009.1	1014	1017.1
28	1014.2	1009.3	1004.5	998.9	998	998.6	998.1	1001.5	1008.6	1007	1017	1014.2
29	1017.4	***	1005.4	999.5	1001.3	995.1	993.4	1001.3	1009.3	1008.6	1016.8	1015.3
30	1015.8	***	1006.1	1000.3	1000	991.2	995.8	1003.2	1008.5	1012	1012.7	1016.3
31	1015.8	***	1006	***	997.8	***	994.3	1000.2	***	1011.3	***	1010.9
AVE.	1014	1014.4	1008	1002.4	996.2	994	992.8	997.2	1004.7	1009.5	1014	1016.6
Year	: 2003		Press	ure, se	a level	at 120	0 UTC (	hPa/gpm	)
1	1019.7	1019.6	1009.9	1007	996.9	999.4	996.2	999.6	997.2	1008.3	1012.9	1017
2	1020.1	1022.5	1005.2	1005	993	997.9	999.2	1000.1	999.3	1008.8	1015.1	1016.1
3	1021.9	1019.2	1014.3	1001.3	999.5	994.8	997.9	1002.7	1000.2	1011.4	1013.8	1013.8
4	1017.6	1018.6	1017.4	1007.5	1002.8	993.8	995.6	1002.2	1002.6	1009.5	1011.4	1014.1
5	1017.3	1016.4	1012.5	1013.6	1003.1	991.8	1004.5	1000.1	1003.2	1008.7	1011.6	1015.7
6	1019	1015.6	1014.8	1012.1	1003.5	990.5	1000.3	999.4	1002.1	1009.5	1011.3	1015.1
7	1020	1012.9	1013.8	1011.9	1004.1	990.1	997.9	998.2	1001.5	1008.8	1009.9	1013.4
8	1017.1	1013.8	1010.7	1007.1	1004.9	992	992.9	998.5	1002.8	1009.2	1012.7	1015.9
9	1020.3	1013.3	1012.5	1006	1004.7	996.7	996.2	996.3	1001.5	1007.8	1015.2	1015
10	1019.7	1014.3	1012.2	1006.7	1004.6	993.1	997.3	998.5	1001.5	1004.6	1013.2	1017.4
11	1018.9	1014.7	1010.4	1006.8	1003	994.9	995.1	1000	1000	1008.3	1013.6	1016.5
12	1020.5	1015.1	1012.8	1004.1	1002.8	997.5	998	999.5	999	1009.9	1016.1	1017.8
13	1019.9	1013.3	1015	1002.4	1003	995.9	999.2	999.6	1002	1011.9	1016.8	1018.9
14	1018.5	1013.2	1012	1008.3	1003	995.4	997.1	1000.4	1002.6	1010.8	1019.9	1019.3
15	1021.5	1015.8	1008.7	1011.8	1004.1	992	998.8	999.8	1000.8	1012.3	1017.1	1016.5
16	1019.9	1017	1008.4	1010.6	1000.6	993.3	1003.1	1001.3	1003.4	1014.5	1014.7	1016.2
17	1020.9	1006.8	1014.5	1007.3	997.7	994.4	1003.3	998.6	1002.4	1012.1	1016.4	1018
18	1022.7	1003	1013.8	1006.6	998.3	997.4	1001.5	997.9	1004.8	1011.8	1017.8	1018.7
19	1017.5	1010.8	1012.4	1001.1	997.1	991.8	995.6	997.1	1004.2	1011.6	1016.1	1020.4
20	1017.1	1022.4	1009.4	1009.2	1001.2	990.5	995.7	998.3	1004.2	1011.4	1017.1	1020.1
21	1016.1	1017.3	1008.6	1008.6	998.7	993.4	1001	999.9	1005.1	1010.2	1015.6	1020.1
22	1011.9	1013.5	1014.3	1006.4	998.1	993.8	997.4	1001.8	1002.4	1013.5	1017.5	1018
23	1010.4	1017.5	1015.6	1004.1	1001.1	995.2	995.6	1001.5	1004.4	1012.3	1017.1	1023.3
24	1009.3	1015.3	1010.2	1002.9	1005.2	993.7	996.6	1000.2	1007.8	1010.2	1021	1020.8
25	1014.8	1012.3	1011.9	1004.3	1002.4	994.1	993.3	998.2	1011.4	1010.7	1017.3	1017.9
26	1018.8	1013	1012.2	1004.7	1004.2	992.3	996.8	997.4	1008.8	1013.1	1014.7	1017.8
27	1016.1	1013.2	1009.6	1003.9	995.7	996.1	998.4	1001.5	1006.5	1013.9	1015.3	1020.8
28	1015.1	1012.9	1011	1006.8	1000.3	994.5	1001.5	999.8	1009	1017.2	1015	1021.6
29	1018.1	***	1008.3	1006.4	1003.3	992.7	1000.4	1003.2	1008.1	1014.9	1018.4	1021.7
30	1015.9	***	1009	1004.5	1001.6	992.8	995.4	1000.2	1008.1	1012.1	1017.3	1021.4
31	1013	***	1010	***	1000.1	***	995.1	998.9	***	1010.6	***	1017.4
AVE.	1017.7	1014.8	1011.7	1006.6	1001.2	994.1	998	999.7	1003.6	1011	1015.4	1018
Year	: 2004		Press	ure, se	a level	at 120	0 UTC (	hPa/gpm	)
1	1020.2	1017	1013.3	1010.6	1011.3	999.5	994.6	997.7	999.6	1009.3	1016	1017.4
2	1020.3	1017.3	1012.2	1008.6	1010.6	1000.5	994.3	995.3	1004.2	1012.3	1015	1022.4
3	1020	1014.1	1011.1	1009.2	1006.9	996.9	995.5	999.5	1004.2	1009.8	1016.3	1020.7
4	1019.9	1012.4	1010.4	1008.4	1005.2	995.3	998.3	998.5	1001.6	1008.2	1013.6	1019.4
5	1022.3	1014.3	1010.5	1003.1	1003.7	996.4	997.4	996.9	1000.4	1004.6	1016	1016.3
6	1023.3	1014.7	1010.6	1002.1	1001.9	996.4	995.8	997	1003.2	1006.3	1015	1016.1
7	1020.1	1016.3	1009.8	1003.3	1002.8	1000.2	993.5	998.1	1001.9	1003.6	1012.5	1020.8
8	1023	1019.5	1016.4	1001.4	1005.9	1001	997.3	998.2	997.6	1004	1013.6	1021
9	1018	1015.2	1017.4	1002.1	1002.2	1003.3	997.3	999.2	996.8	1005	1011.5	1015.7
10	1018.7	1021	1009.7	1004	1000.5	999.7	993.8	997.9	999.9	1011.8	1012.7	1017.6
11	1016.3	1019	1011.1	1005.1	998.1	1001.8	993.2	1000	999.4	1013.4	1015.5	1020.3
12	1014.7	1017.8	1012.6	1001.4	995.9	999.2	997.3	1000.2	1000.8	1015.4	1018.3	1021.7
13	1015	1018.5	1013.9	999.6	994.7	995.4	996	998.1	1005.7	1016.9	1018.2	1017.3
14	1011.8	1016.1	1011.4	999.4	994.5	994.6	997.2	1000.1	1004.4	1015.2	1014.7	1013.5
15	1014.3	1012.4	1008.3	999.1	994.7	998.1	998.5	997.4	1002.8	1015.2	1013.7	1013.9
16	1013.7	1014.3	1007.2	999.1	996.6	993.3	999.1	999.4	1006.7	1012.4	1015.4	1014.3
17	1013.7	1010.6	1006.1	998.6	1000.2	989.8	996.8	1001.8	1005.9	1014.1	1014.9	1018.3
18	1016.7	1010.7	1008.3	998.5	993.1	992.1	995.1	1001.1	1005.9	1012.6	1014.6	1014.8
19	1013.2	1012.6	1008.3	999.8	988.7	991.3	994.8	1000	1004.6	1017.1	1013.8	1008.2
20	1013.3	1014.7	1002.7	1009.9	990.6	993.9	994.8	999.2	1005.2	1018	1014.8	1015.5
21	1014.2	1017.3	1002.6	1006.9	989.7	998	996.1	998.8	1007.1	1016.3	1015.1	1014
22	1015.7	1013.7	1003.1	1003.2	989.3	998.1	998.3	1002.9	1009.7	1014.8	1014	1013.1
23	1015.8	1011	1002.9	1007.2	997.3	993.4	999.1	1002.1	1009.4	1012.6	1015.7	1016.1
24	1016.6	1013	1004.5	1006.2	1000.6	998	997.2	1001.6	1006.1	1016	1014.4	1019.5
25	1015.7	1010.7	1005.9	1005.4	999.9	999.2	998	1001.3	1009	1015.9	1017.6	1021.9
26	1016.4	1008.5	1007.4	1004.6	1002.6	1001.8	993.7	998.2	1010.3	1019.4	1018.7	1015.3
27	1016.7	1010.7	1010.8	1005.4	1003.5	998.2	995.4	998.3	1007.9	1017.1	1018.1	1015.5
28	1014.6	1009	1008.7	1002.2	1005.1	999.2	996.3	999.1	1007.7	1019	1019.9	957.9
29	1015.2	1014.3	1007.2	1004.4	1000.8	996.2	999	999.7	1009.9	1017.5	1018.4	1018.8
30	1015.1	***	1006.2	1007.2	999.5	994.1	1000.5	1000.1	1008.5	1016.6	1017.8	1011
31	1019.9	***	1006	***	1001.3	***	999.1	999	***	1016.6	***	1015.2
AVE.	1016.9	1014.4	1008.9	1003.9	999.6	997.2	996.6	999.2	1004.5	1013.1	1015.5	1015
Year	: 2005		Press	ure, se	a level	at 120	0 UTC (	hPa/gpm	)
1	1019.8	1018.8	1016.1	1008.8	1006.7	998.8	998.1	997.5	1001.5	1005.9	1012.4	1015.1
2	1016.7	1016.5	1018.1	1010.2	1006.3	999.4	997.3	994	1002.9	1005.7	1013.8	1018
3	1020.5	1017.3	1016.9	1010.4	1009.7	997.1	995.6	997.2	1005	1003.2	1015.8	1015.3
4	1021.2	1016.3	1013.8	1009.6	1006.4	995.1	993.8	995.2	1002.4	1007.5	1016.8	1014.9
5	1018.7	1018.5	1020.6	1008.8	1000.9	994.8	994.7	994.1	1002.6	1008.4	1016.4	1013
6	1019	1015.2	1017	1002.1	999.7	998.4	998.6	993.9	1001.4	1007.7	1016	1014.8
7	1017.4	1016.4	1016.2	995.2	1005.4	997.7	1000.2	995.5	1005.9	1007.2	1012.3	1014.7
8	1016.6	1020.7	1017	1004.1	1005.4	997.3	1001.1	1001.6	1007.4	1007.5	1015.2	1014.4
9	1015.2	1020.2	1016	1010.1	1003.3	1006.7	996.1	1000.3	1002.3	1011.4	1013.2	1015.2
10	1009.9	1021.9	1017	1011.9	1002.6	998.9	998.1	996.9	1002.3	1009.4	1013.7	1016.6
11	1018	1019	1013.6	1014.2	1004.8	997.3	999.7	994.8	1004	1014.9	1014.9	1017.3
12	1017.7	1016	1013.9	1013	1003.7	996.9	1002.7	997.5	1005.4	1013.2	1016.2	1017.9
13	1016.9	1016.8	1012.4	1011.2	1000.4	1000.6	1002	998.6	1006.5	1010.9	1015.1	1018.1
14	1015.2	1012.7	1011.3	1011.6	1004.9	999.2	999.6	995.5	1007.2	1011.6	1014.2	1015.2
15	1015.4	1006.5	1011.3	1011.7	1002.3	998.1	1003.2	995.8	1006.3	1010.9	1015.1	1018
16	1015.9	1011.5	1011.5	1010.2	1003	994.7	1004.6	1001.8	999.3	1016.1	1014.1	1019.9
17	1013.6	1010.3	1014.4	1010.8	1003	993.6	1000	998.3	1000.4	1012.3	1014	1018.8
18	1016.9	1012.7	1011.6	1008.4	1002.2	993.8	999.2	999.2	1007.3	1012.6	1013.1	1014.2
19	1019.1	1016.1	1011.5	1009.9	1007.1	993.1	997.4	996.9	1005.6	1011.5	1016.2	1013.2
20	1019.4	1022.2	1011.8	1013.9	1001.8	993.9	998.2	998.1	1002.2	1010.3	1017.3	1015.7
21	1022.9	1017.7	1005.8	1007.7	1002.4	996.4	997.9	999.8	1006	1012.6	1015.7	1017.4
22	1019.5	1016.4	1009.5	1008	1003.3	995.5	995.4	1001.3	1005.9	1011.1	1014.3	1016.3
23	1018.7	1018.3	1008.6	1008.6	1006.2	990.5	996.4	1000.2	1005.8	1010.9	1013.9	1014.1
24	1020.2	1017.7	1010.2	1010.4	1004.2	991.7	996.8	998.4	1001.4	1013.3	1015.1	1017
25	1018	1015.7	1013.9	1010.6	1003	992.1	993.7	1001.4	1001.7	1011.4	1014	1015.5
26	1013.7	1014.6	1008.4	1009.3	1004.3	991.7	997.2	999.7	1003.1	1013.5	1015.2	1016.6
27	1015.2	1013.9	1009.8	1008.9	1006	992.1	998.3	1004.3	1005.9	1011.3	1019.4	1015.7
28	1017.8	1015.3	1010.2	1006	1004.8	990.2	995	1004.5	1005.6	1013.8	1020.5	1017.4
29	1016.8	***	1007.9	1002.2	1007.5	996.7	997.7	1003.4	1004	1011.7	1015.8	1015.4
30	1017.9	***	1011.2	1002.4	1005.8	993.7	993.9	1001.8	1005.1	1008.4	1012.9	1018.5
31	1018.4	***	1010.8	***	1002	***	994.9	1000.2	***	1009.5	***	1020.6
AVE.	1017.5	1016.3	1012.8	1008.7	1004.2	995.9	998	998.6	1004.1	1010.5	1015.1	1016.3
Year	: 2006		Press	ure, se	a level	at 120	0 UTC (	hPa/gpm	)
1	1019.8	1019.8	1010.5	1006.2	1003.6	997.5	994.9	998.1	1003.9	1006.6	1013.6	1018.5
2	1016	1018.2	1011.1	1006.7	1005	992.7	991.3	1002.2	1001.8	1004.5	1013.7	1017.5
3	1021.1	1017.7	1012.6	1005.2	1004.7	993.7	997.5	1001.9	1006.8	1007.4	1014.4	1021.3
4	1021.6	1016.6	1012.9	1006.7	1002.1	997.6	993.3	1004.6	1004.2	1004	1013.8	1017.8
5	1019.6	1013.9	1012.8	1005.6	1003.2	999	999.6	1004.5	1004	1001.2	1012.4	1015.5
6	1018.8	1016.9	1014	1005.1	999.2	997.2	995.3	1002.7	1003.2	1002.6	1012.2	1018.8
7	1017.9	1016.2	1015	1003.1	998.1	1001.4	990.2	997.6	1001.1	1001.3	1013.2	1018
8	1017.6	1016.7	1016.1	1003.2	997.9	997.3	989.2	997.9	1002.1	1007.4	1014.9	1019.7
9	1017.7	1017.9	1016.4	1001.2	1000.5	995.6	990.1	998.3	1001.1	1007.5	1017.9	1018.5
10	1017.3	1017.6	1010.6	1008.8	998.4	994.1	994.7	996.6	1000.9	1008.8	1017.9	1016.2
11	1016	1013.2	1011.2	1008.5	998.2	995.3	994.6	998.6	999.8	1008.3	1017.9	1018.3
12	1015.2	1014.5	1009.5	1007.1	999.6	998.5	996.8	996	1002.9	1008.1	1018.2	1018.9
13	1015.6	1011.8	1011.6	1008.9	996.1	998.5	996.7	997.1	1004.5	1015.3	1017.7	1019.1
14	1015.3	1010.2	1013.1	1011.6	998.1	1000	996.8	996.8	1004.7	1018	1016.4	1020.5
15	1014.8	1009.4	1013.9	1009	1000.3	998.6	995.2	998.9	1005.4	1013.2	1019.3	1019.1
16	1012.8	1010.2	1014.5	1004.4	1000.7	1002.7	996.7	999.2	1006.6	1012.5	1017.2	1018.1
17	1008.3	1012.7	1015.2	1006	1007.6	1005.2	996.1	1001.6	1000.8	1011.5	1016.3	1015.6
18	1015.8	1014.1	1010.8	1005.5	1000.5	1007.7	995.2	1000.9	1003	1010.6	1015.8	1015.1
19	1017.5	1013.5	1015.4	1007.8	999.7	1003.7	994.5	1001.6	1001.6	1014	1016.7	1019
20	1018.8	1013.4	1014	1010.1	1000.8	1001.2	999.1	1002.8	1004.7	1018.9	1011.7	1019.8
21	1019.3	1011.8	1011	1006.6	998.5	1001.7	999.7	997.9	1001.9	1014.3	1013.2	1022.8
22	1015.6	1012.6	1005.3	1004.6	996.1	998.6	999.4	999.5	1000.6	1015	1012.7	1018.1
23	1016	1012.5	1006.5	1003.1	999.3	997.1	997.6	1001.7	1006.8	1017.7	1012.9	1016.8
24	1019.6	1013.2	1011.6	1001.6	996.4	998.7	999.8	998.8	1004.5	1016.6	1013.8	1019.3
25	1019.3	1012.7	1008.1	1001	997.5	999.5	999.7	998.1	1005.7	1017.7	1014	1016.8
26	1021.7	1012.8	1010.7	1000.6	999.5	996.7	999.9	995.9	1005.1	1015.6	1013.6	1018.6
27	1018.2	1012.2	1009.6	1000.1	996.1	998	998.4	1000.3	1002.7	1016.6	1014.3	1017.8
28	1017.6	1010.4	1013.3	1000.8	993.7	995.1	994.5	1000.5	1007.8	1015.9	1015.9	1016.2
29	1019.3	***	1010.8	1000.8	992.3	995.8	999.6	1002.5	1006.1	1015.3	1019.3	1017.9
30	1020.2	***	1008.8	1004.1	993.9	997.3	1000.1	1003.1	1007.6	1013.8	1015.8	1015.7
31	1018.8	***	1008.2	***	996	***	997.6	1003.1	***	1013.9	***	1018
AVE.	1017.5	1014	1011.8	1005.1	999.1	998.5	996.3	1000	1003.7	1011.4	1015.2	1018.2
Year	: 2007		Press	ure, se	a level	at 120	0 UTC (	hPa/gpm	)
1	1019.7	1014.5	1011	1010.9	1007.7	1000.1	993.6	995.8	999.5	1006.3	1012	1017.2
2	1018	1015.6	1015.8	1008.8	1006.9	1003.4	995.2	997.8	1000.3	1004.7	1010.2	1018.3
3	1019.7	1016.4	1016.7	1008.9	1001.8	999.3	994.8	998.7	998.4	1004.9	1010.8	1020.2
4	1018.7	1014.9	1019.1	1007.4	1007.5	1005.9	994.6	995	997.1	1008.1	1013.6	1018.8
5	1020.3	1012.4	1017.3	1010.4	1008	999.3	992.1	996.4	996.4	1006.7	1008.8	1020
6	1023.3	1011.1	1013	1009.2	1002	1000.6	994.5	1000.7	996.9	1005	1009.5	1021
7	1021.9	1013	1009.7	1006.9	1001.8	996.1	994.6	998.9	998.3	1003.8	1011.4	1016.7
8	1017	1016.3	1008.6	1007.7	1002.2	994.2	999	995.7	1000.2	1004.6	1010.9	1014.9
9	1018.5	1016.2	1014	1006.3	1001.5	992	997	999.3	1001.3	1006.9	1012.1	1015.9
10	1021.2	1012.7	1017.6	1006.1	1001.7	988.9	994.6	996.5	1001.7	1007	1012.2	1015.6
11	1016.1	1014.1	1012.5	1003	1000.4	991.3	996.9	993.2	1003.6	1008.8	1012.7	1016.5
12	1019.4	1015.7	1010.5	1004.6	1001.7	992.1	992.6	991.2	1000.7	1010.9	1012.3	1015.2
13	1019.8	1011.2	1012.7	1005	1000.8	991.2	994.2	992.8	1002.6	1010	1011.5	1017.9
14	1016.3	1015	1015.5	1006.1	996.6	994.8	992.3	996.1	1002.2	1010.8	1011.9	1018.8
15	1016.6	1014.8	1016.1	1006.1	993.6	995.5	997	996.7	1000.8	1009.7	1015.5	1016.7
16	1017	1013.5	1011.9	1004.5	1000.8	994.3	996.1	996.4	1001	1009.3	1014.4	1018.7
17	1020.4	1015.6	1011	1004.6	1000	996.2	997	996.1	1005.6	1011.6	1013.6	1018.2
18	1020.4	1019.3	1010.5	1006.5	996.7	996.4	996	998	1002	1013.2	1014.8	1018.2
19	1017.8	1020.5	1007.1	1008.4	1002.7	996.7	996.8	998.8	1002.3	1013	1019	1019
20	1015.5	1017.1	1012.2	1008.6	1002.2	996.6	995.9	1004.5	1004.8	1008.1	1017.7	1018
21	1017.8	1019.9	1013.7	1005.6	997.7	996.6	996.5	1001.9	1003.2	1008	1014.5	1019.8
22	1016.5	1016.5	1016.6	1001.2	1000.5	996.9	997.5	1003.2	1005.7	1011.1	1016.4	1015.8
23	1019.4	1011.2	1012.4	1003.1	1001.3	1002.5	1000.3	1002.4	1004.2	1011.3	1015.8	1012.9
24	1021.5	1012.6	1011.2	1003.2	999.5	1003	998.4	1003.2	1002.4	1012.4	1014.1	1013.1
25	1017.9	1012	1010.8	1004.7	1005.9	999.7	995.8	1001.4	1001.7	1012.6	1017.5	1013.3
26	1017.4	1010.6	1009.5	1004.5	1006.6	997.9	995.3	1002.9	1002.4	1011.7	1017.4	1015.1
27	1018	1010.4	1009.6	1004.3	1007	993.2	996.3	998.9	1003.4	1011.7	1014.7	1016.9
28	1018.4	1009	0	1002.7	1004.2	998.3	997.5	1000.8	1005.4	1007.1	1012.6	1012.8
29	1016	***	1008.3	1002.5	1003.1	1002.1	999.4	1000.7	1008.5	1008.4	1013.9	1016.4
30	1016.4	***	1007.9	1004.5	1005.4	997.2	1000.9	1001.7	1010.4	1012.9	1020.5	1017.8
31	1016.8	***	1009.8	***	1003.4	***	997.5	997.3	***	1012.2	***	1016.4
AVE.	1018.5	1014.4	979.8	1005.9	1002.3	997.1	996.1	998.5	1002.1	1009.1	1013.7	1017
Year	: 2008		Press	ure, se	a level	at 120	0 UTC (	hPa/gpm	)
1	1017	1013	1008.2	1006.2	998.9	997.2	996.2	1001.2	1004	1003.7	1010.2	1016.8
2	1019.7	1012.3	1009.2	1009.2	995.6	1003.2	993.9	999.1	1003.9	1005.8	1009.9	1018.6
3	1021.6	1016.8	1011.2	1009.7	993.8	1002.2	994.2	999.6	1001.1	1006.5	1011.4	1020.2
4	1020.3	1015.1	1009.7	1008.5	997.6	999.1	995.1	1000	1002.1	1005.4	1008.4	1018.6
5	1021.7	1015.3	1009.2	1012.5	999.6	994.1	994.6	1002.1	1002	1003.4	1009.5	1019.7
6	1023.8	1015.8	1012.9	1018.3	1001.1	993.4	997.2	994.8	1007.7	1005.8	1011.7	1021
7	1021.7	1014.6	1015.2	1013.8	1000.7	993.7	996.7	991.5	1007.5	1009.1	1012.8	1015.9
8	1018.3	1019	1010.5	1012.1	1000.7	996.8	996.4	995.6	1005.7	1007.1	1012.2	1015.3
9	1016.7	1015.3	1011.6	1013.7	1004.8	999.7	1000.8	996.8	1003.9	1010.5	1013.1	1015.3
10	1016.6	1015.9	1013.5	1009.8	1008.8	999.4	998.1	995.4	1003.4	1011.8	1012.7	1015.6
11	1021.6	1017.6	1011.7	1005.6	1002	996.7	994	994.7	1002.2	1010.5	1011.9	1016.4
12	1018.4	1018.5	1011.4	1005	1001.4	995.5	994.6	996.4	1002.4	1008.9	1009.4	1014.3
13	1018.3	1015.4	1009.2	1006.1	1002.9	993.8	997.2	996.7	1002.3	1006.3	1010.8	1017.6
14	1018.8	1016.2	1011.5	1008.6	999.8	990.7	998.4	995.5	1002.4	1009.3	1014.7	1018.7
15	1017.5	1016.7	1006.7	1010.7	999.3	991.6	995.5	996.6	1000.6	1016.2	1014.2	1017.7
16	1020	1014.3	1008.5	1009.8	999.9	994.4	995.3	997.4	999.6	1015.4	1013.7	1019.3
17	1015.5	1012.8	1004.4	1007.2	995.4	993.8	993.8	998.6	1002.5	1011.2	1013	1018
18	1012.2	1011.8	1004.1	1006	992.6	993.2	996.4	998.7	1002.9	1012.5	1013.4	1018.1
19	1013.5	1012.1	1004.9	1006.5	997.2	995.3	996.4	1000	1000.5	1012.5	1014.9	1016.7
20	1016.7	1013.4	1006.2	1005.9	998.3	996.9	998.7	1000.3	1003	1010.4	1018.4	1017.3
21	1016.3	1014.6	1007.3	1004.3	998.9	995.5	998.8	1000.4	1004.8	1010.6	1018.7	1019
22	1014.6	1011.4	1006.9	1006.5	999.1	997.8	995.7	1000.8	1005.6	1010.7	1016.8	1014.9
23	1013.3	1013	1007.8	1007	999.5	995.3	995.8	1003	1005.5	1010.9	1016.6	1011.8
24	1017.1	1013.6	1008.1	1005.6	998.8	994.6	995.1	1001.7	1004.8	1009.7	1015.1	1012.5
25	1015.4	1014	1006.2	1005.9	1002.1	997	993.2	1001.2	1003.8	1010	1016.2	1014
26	1016.6	1011.7	1008.9	1006.2	1002.3	995.9	995.6	999.4	1002	1009	1017.4	1014.4
27	1016.6	1012.7	1005.8	1000.3	1001.6	995.4	996.4	999.7	1002	1006.9	1018.1	1016.2
28	1013.1	1010.9	1004.1	997.8	999.6	998.6	997.2	998.3	1003.2	1009	1017.8	1012.1
29	1009.8	1009.6	1007	1000	999.6	997	995.8	998.1	1002.6	1010.4	1016.4	1015.2
30	1011.2	***	1004.6	1001.2	999.1	995.5	994.6	1000.7	1005.2	1013.1	1015.2	1017.6
31	1014.1	***	1004.9	***	995.7	***	999.6	1005.3	***	1011.9	***	1016.1
AVE.	1017	1014.3	1008.4	1007.3	999.6	996.1	996.2	998.7	1003.3	1009.5	1013.8	1016.6
Year	: 2009		Press	ure, se	a level	at 120	0 UTC (	hPa/gpm	)
1	1014.7	1013.9	1010.5	1005.9	1002.5	998.7	996.2	995.9	1003.9	1004.5	1012.7	1016.5
2	1016.8	1015.1	1010.1	1006.9	1003.4	997.5	996.8	996.3	1001.7	1006.7	1015.3	1016.8
3	1020.5	1016.1	1007.3	1009.1	1007.6	996.2	997.3	995.5	1002.7	1003.2	1016.8	1015.5
4	1018.1	1013.2	1008.2	1009.8	1007	993.6	998.1	995.8	1001.1	1007.6	1016.2	1014.3
5	1014.6	1014.6	1009.5	999.8	1011.3	995.7	996	992.5	1000.1	1004.3	1015.1	1014
6	1015.3	1019.6	1007.6	1009.3	1009.8	994	993.8	992.6	999.1	1002.6	1012.8	1015.3
7	1019.6	1016.3	1011.8	1009.8	1004.2	995.7	992.6	995.7	1002.3	1000.8	1010.9	1015.7
8	1021.4	1016.2	1009.4	1009.1	1003.2	1000.2	992.7	995.5	1001.4	1001.4	1012.4	1014.4
9	1021.7	1016	1014.2	1015.3	1000.6	999.3	994	994.8	1002	1004	1013.7	1017.5
10	1021.8	1014.7	1015.9	1010.9	1000.3	997.9	997.1	997.1	999.5	1006.9	1012	1015.5
11	1019.1	1014.2	1014.3	1007.7	1001.2	998	994.7	1001.4	1002.1	1009.9	1009.4	1016.1
12	1021.2	1014.3	1009.3	1007.9	1001.3	997.3	991.1	998.3	1006.7	1011.4	1012.5	1015.1
13	1023.5	1012	1012.3	1005.4	997.8	999.5	992.2	996.9	1003.7	1010.1	1013.7	1015.2
14	1022.2	1015.7	1012.9	1007.6	996.8	1000.4	995.4	997.8	1004.3	1011	1011.1	1017.1
15	1020.1	1013.4	1010.4	1007.6	999.2	1000.1	991	998.8	1003.2	1012	1010.8	1018.6
16	1023.4	1014.8	1010.4	1007.7	1001.6	1005.4	993.1	1001.6	1005.2	1012.1	1010.4	1017.5
17	1019.4	1015.9	1010.2	1005.2	1002	1001.6	990.2	1000.5	1006.7	1008.7	1013.9	1017.6
18	1019	1015.1	1010.8	1004.3	998.8	999	999	1001.1	1005.3	1010.3	1015.5	1019.1
19	1019.7	1011.8	1008.3	1004.3	1000.3	998.8	995.7	1004.5	1003.6	1010.6	1017	1020.3
20	1016.7	1019.1	1011.9	1000.7	999.5	999.4	993.9	1001.8	1004.1	1010.9	1016.1	1022.7
21	1015.1	1016.2	1013.7	1001.9	1000.7	997.7	995.6	1002.4	1004.1	1012.5	1016.4	1019.8
22	1014.9	1009.3	1013.2	1005.9	998.9	996.7	996.7	998.9	1001.6	1013.4	1017.4	1016.4
23	1015.2	1010.1	1011.9	1010	997.5	996	998.6	998.1	1002	1011.9	1018.3	1016.7
24	1013.9	1008.6	1016	1008.1	996.4	995.7	997.6	1000.1	1002.8	1011.4	1013.9	1017.4
25	1011	1010.5	1014.4	1009.5	997.4	996.7	995.1	1000.7	1001	1011.8	1014.9	1012.5
26	1009.9	1010.9	1009.9	1007.9	993.7	994.2	990.5	1003.8	1003.6	1012.7	1017.1	1015.4
27	1017.4	1012.6	1008.6	1006.1	997.4	991.7	988.5	1001.5	1004.1	1012.5	1016.8	1015.6
28	1013	1011.2	1014.1	1004.7	996.9	990.2	993.6	1003.4	1003.2	1014.4	1018	1014.4
29	1015.1	***	1012.6	1005.6	998.2	990.8	996.4	1002.5	1002.7	1016.8	1016.1	1013.7
30	1016.8	***	1009.8	1003.9	998.2	995.3	998.2	1001	1002.9	1013	1017	1013.4
31	1014.4	***	1015.8	***	996.9	***	995.1	1006.8	***	1010.3	***	1014.4
AVE.	1017.6	1014	1011.5	1006.9	1000.7	997.1	994.7	999.1	1002.9	1009.3	1014.5	1016.3
Year	: 2010		Press	ure, se	a level	at 120	0 UTC (	hPa/gpm	)
1	1015.3	1016	1012.2	1004.4	1006.2	996.7	994.4	999.5	1001.1	1007.3	1011.9	1012.4
2	1017.4	1016.4	1012.1	1010.5	1002.1	999.3	1001.1	997.5	1000.2	1006.6	1013.5	1015.4
3	1018.7	1015.5	1011.6	1009.3	1000.1	1000.9	998.3	998.1	999.3	1006.7	1015.4	1016.7
4	1017.7	1016.5	1010	1010	999	1005.8	1001.4	998.8	998.9	1006.2	1013.8	1013.9
5	1011.4	1019.8	1012.1	1010.8	1002.8	1001.1	997.9	1002.1	1001.2	1004.9	1013.5	1013.4
6	1015.3	1019	1015.6	1009.2	1001.9	997.8	999.4	1007.4	999.6	1005	1013.1	1013.4
7	1018.4	1017.8	1014.7	1009.2	1001.6	997.1	1002.1	1003.5	998.1	1004.8	1012.8	1016
8	1015.3	1005.2	1012.6	1010.1	1003.9	1000.6	999.9	1003.3	1001.9	1002.5	1015.2	1011.2
9	1015.1	1009.9	1014.2	1004.8	999.4	1005.4	994.9	999.3	1002.8	999.7	1016.7	1011.3
10	1015.7	1017.6	1014.8	1001.7	1001.1	1001.7	994.5	999.1	1001.7	1001.3	1013.5	1009.9
11	1016.7	1017.6	1015.2	1001.5	1001.4	999.5	998.5	999.3	999.7	1006.7	1011	1008.4
12	1015.8	1018.3	1013.6	1004.2	999.1	998	998	1002.1	1002.8	1009.3	1009.2	1006.8
13	1018.6	1016.1	1011	1005	1001.4	996.4	999.6	1001.7	1000.8	1006.6	1011.8	1014.1
14	1023.2	1012.7	1012.5	1003.1	1001.1	1001.1	998.5	1000.7	1002.5	1005.1	1016.1	1014
15	1021.3	1013.4	1007.4	1005.9	1001.1	999.1	997.8	1001.9	1001.7	1005.8	1014.9	1013.4
16	1019.8	1016.9	1011.1	1004.7	997.7	997.9	995	1003.1	1001	1006	1013.4	1016.1
17	1020.8	1017	1014.3	1001.2	1004.4	998.8	995.6	997.5	1004.7	1007	1013.7	1015.7
18	1018.9	1014	1015	998.7	1002.4	998.5	992.5	996.2	1004.2	1008.1	1014.3	1015.1
19	1016.9	1015.5	1009.8	998.3	1003	996.2	992.5	999.7	1004.5	1008	1013.3	1019.8
20	1017.8	1014.5	1008	1000.5	1000.5	994.3	997.3	1002.6	1005.2	1006.9	1009.6	1015.8
21	1016	1012.4	1006.9	1003	999	993	999.1	997.9	1005.2	1001.9	1008.7	1012.1
22	1016.7	1011.1	1001.3	1007.8	998.6	991.4	1001	998.9	1002.6	1003.4	1010.3	1008.2
23	1015	1009.7	1000.2	1007.2	999.9	991.6	995.7	997.7	1005.2	1007.3	1012.4	1013
24	1014.6	1009.9	1003.3	1004.4	995.5	993.2	992.3	999.8	1005	1008.9	1012.1	1015.2
25	1018.7	1015.1	1002.6	1003	992.6	997.5	992.4	1002.1	1006.8	1010.3	1012.7	1013.6
26	1016.3	1015	1004.3	1005.5	991.4	993.8	995	1005.3	1008.8	1012.3	1011.1	1015.3
27	1015.9	1012.5	1008.8	1006.4	989.6	994.9	1003.6	1002	1008	1013.6	1010.7	1015.9
28	1014.6	1011.7	1005.8	1007.1	997.2	993	1002	999.8	1006.7	1012.6	1012.8	1017.1
29	1019.4	***	1005.6	1005.2	1002.4	997.8	1000.6	999.9	1009.8	1013	1014.9	1016.5
30	1017	***	1003.8	1007	1000.4	995.8	998.5	997.9	1009.3	1016.7	1011.3	1012.5
31	1016.2	***	1005	***	997.5	***	1000.4	998.7	***	1013.6	***	1011.9
AVE.	1017.1	1014.5	1009.5	1005.3	999.8	997.6	997.7	1000.4	1003.3	1007.4	1012.8	1013.7
Year	: 2011		Press	ure, se	a level	at 120	0 UTC (	hPa/gpm	)
1	1015.6	1015	1015.8	1008.3	1002.8	999.4	996.1	994.2	1002.2	1003.6	1010.6	1016
2	1014.8	1015.1	1014.2	1011.6	998.6	1002.7	994.7	993.2	1000.7	1002.3	1008.2	1012.7
3	1019.8	1016.1	1012.8	1012.7	998.5	1001.4	998.4	995.3	999.3	1003.2	1010.6	1008.9
4	1018.4	1014.3	1014.9	1012.8	998.1	1007.1	998.7	998.2	1002.1	1004	1013	1009.9
5	1016.8	1014.3	1016.8	1012.7	1002	996.1	998.2	999.2	1001.2	1009.7	1012.7	1012
6	1018.2	1009.1	1016.9	1013	1007.2	997.5	996.9	994	997.3	1009.6	1010.2	1016.2
7	1015	1009.5	1015.6	1011.1	1002.3	994.1	999.2	996.2	996.1	1010.5	1010.5	1016.1
8	1015	1013.2	1009.8	1009.9	999.5	994.1	1001.4	1000	995.3	1009.5	1016.7	1012.2
9	1015.4	1010.9	1009.3	1010.9	997.3	991.9	1000.2	997.1	1001.3	1011	1014	1016.1
10	1013.1	1013.6	1011.6	1016.6	998.7	993	998.1	996.9	1002.1	1012.2	1014.2	1012.9
11	1010.9	1017.7	1011.6	1012.6	999.2	991.1	996.9	996.6	1000.3	1011.5	1010.5	1013.3
12	1010.9	1014.9	1009.6	1009.9	999.3	996.1	994	997.7	1002.9	1010.2	1009.9	1016.9
13	1012.1	1011.5	1008.9	1008.6	1001.8	994.8	993.7	999.8	1000.7	1009.3	1013.5	1016.9
14	1009	1012.5	1007.2	1006.3	999.5	992.5	996.5	1001.9	998.9	1009.2	1013.7	1015
15	1016.8	1009.9	1010.5	1008.4	1000.6	992.7	993.8	998.4	997.3	1006.8	1014.3	1016.2
16	1014.8	1012.7	1007.3	1009.3	1003.1	1000.9	997.3	997.6	1002	1008.6	1012.4	1017.4
17	1012	1015.2	1004	1009.4	1001.9	991.8	995.1	997.5	999.4	1009.4	1012	1015
18	1012.7	1013.8	1001.8	1011.1	998.3	994.3	994.8	998.4	1000.4	1010.1	1011	1018.1
19	1011.6	1017.2	999.6	1009.8	994.3	993.1	991.6	999.7	1004.8	1006.8	1013.2	1016.6
20	1016.2	1018.5	1004.1	1007.5	992.2	996.2	989.7	1004.6	1004.7	1008.5	1015.2	1017.4
21	1014.9	1017.6	1007.9	1008.3	995.2	993.8	993.2	1002.1	1001.5	1009.1	1015.6	1018.3
22	1014.9	1014.9	1007.4	1006.9	999.4	991.1	994.2	1000.9	1003	1013.8	1016.5	1018.5
23	1016.4	1015.6	1008.1	1007.4	999	992.4	994.4	997.7	1001.8	1014.9	1016.8	1015.7
24	1015.8	1015.5	1007.7	1002.8	996.4	989.2	1001.1	1002.5	1002.9	1013.6	1017.3	1015.4
25	1016.2	1013.3	1006.5	1001.9	999.4	989.3	1007.1	1002.5	1004	1012.6	1013.6	1015
26	1021	1015.3	1006.4	1003.8	999.9	995.2	1004.8	1001.2	1004.3	1013.7	1015.1	1015.6
27	1016.9	1021.5	1006.3	1002.5	1001.7	991.9	999.1	1002.7	1002.8	1011.9	1013.5	1016.1
28	1016.1	1017.7	1008.6	1000.1	998.7	994.6	995.5	1003.1	1004.5	1010.9	1012.9	1018.1
29	1015.4	***	1007.6	1000.7	997.8	994.8	997.7	1003.1	1004.1	1010.9	1012	1018.7
30	1020.1	***	1010.8	1004	996.5	993.4	995.1	1001.3	1004.1	1009.3	1009.2	1017.2
31	1017.3	***	1008.6	***	992.2	***	995.1	1000.1	***	1010.3	***	1018.2
AVE.	1015.3	1014.5	1009.3	1008.4	999.1	994.9	996.9	999.2	1001.4	1009.6	1013	1015.6
Year	: 2012		Press	ure, se	a level	at 120	0 UTC (	hPa/gpm	)
1	1013.7	1019	1008.6	1010.5	1006.1	994.7	990.7	995.5	999.2	1007.7	1011.3	1015.1
2	1015.9	1016.9	1006.6	1010.7	1006.5	991.9	991.4	991.9	999.1	1004.7	1010.3	1017.3
3	1012.5	1020.4	1004.5	1009.6	1002.2	992.7	987.5	988.8	1000.3	1002.2	1010.6	1017.2
4	1014.9	1015.9	1005.2	1007.1	999.5	991.6	988.9	998.5	1003	1002.7	1010	1015.5
5	1016.4	1019.2	1005.9	1004.6	1002.2	991.6	991.9	999.6	1005.2	1004.2	1011.9	1015
6	1013.4	1017.3	1005.3	1007.5	1004.6	997.8	988.2	997.5	1008.6	1008.2	1012	1015.3
7	1022.4	1013.8	1002.8	1005.6	1003.1	999.8	992.4	997.4	1004.4	1009.7	1010.5	1013.2
8	1021	1012.4	1009.9	1004.4	1002.9	1001.9	995.6	997.6	1006	1008.8	1009.1	1010.9
9	1020.3	1017.3	1009	1004.7	1003.9	995.8	994.8	996.4	1007	1006.9	1010.2	1010.7
10	1020.3	1014.3	1012.4	1005.2	1003.7	994.3	994.4	997.3	1004.6	1010.2	1013.8	1010.5
11	1018.8	1014.4	1011.1	1007.6	1001.3	995.2	998.3	1000.4	1001.3	1008.7	1012.5	1014.8
12	1017.9	1017.5	1013.6	1005	1001.6	997.7	996.7	999	1000	1007.2	1013.7	1014.6
13	1017.8	1015.7	1016.9	1005.5	1003	997.3	994	996	999.7	1008.8	1015.6	1014.5
14	1015	1017.3	1016.2	1008.9	1000.9	995.5	995.6	997.8	998.3	1009.6	1011.2	1021.6
15	1011	1013.3	1012.8	1008.6	1000.6	993.8	996.5	1001.2	996.3	1015.5	1013.3	1020.1
16	1009.8	1015.5	1011.4	1006.7	998.2	989.7	997.6	999.7	999.9	1015.8	1014	1022.1
17	1011.7	1018.3	1007.5	1005	999	987.8	996.5	997.9	1005.7	1013.3	1016.3	1019.4
18	1010.2	1017.2	1008.9	1003.5	1002.1	995.6	991.6	996.6	1004.7	1012.5	1014.4	1020.4
19	1014.3	1015.9	1004.2	1006.6	1002.5	992.8	992.4	997.9	1004.7	1012.7	1014.5	1016
20	1017.6	1014.1	1009.2	1006.3	1004	989.9	994.3	998	1004.8	1016.7	1015.2	1013.5
21	1016.9	1008.6	1011.6	1010.3	1001.4	989.9	999.3	997	1003.9	1015.1	1014.6	1014.6
22	1018.9	1012	1011.9	1006.3	1001.9	990.7	993.8	1003.6	1005.2	1014.4	1011.6	1014.3
23	1018.7	1012.4	1011.5	1003.5	1001.9	990	990.4	1000	1003.1	1014.6	1012.8	1016.3
24	1015.2	1014.8	1012	1003.5	997.9	989.7	988.1	1000.2	1003.7	1012.4	1016.1	1015.1
25	1015.7	1013.4	1012.1	1007.2	997.7	992.5	994.1	999.9	1004.2	1010.1	1015.1	1013.5
26	1017.1	1011.1	1012.6	1009	1000.9	990.7	996.9	1000.7	1008.8	1011.8	1015.9	1013.3
27	1014.2	1008.3	1014.9	1003.9	998.9	993.2	992.8	999.2	1009.6	1014	1012.6	1012.3
28	1014.9	1004.3	1015.4	1004.5	997.9	994.5	992	1001.7	1007.8	1013.7	1013.9	1010.6
29	1017.3	1004.2	1008.9	1005.7	999.8	993.8	993.4	1001.6	1007.6	1012.1	1013.3	1015.9
30	1017	***	1004.4	1003.4	994.3	991.2	993.9	999.1	1007.2	1011.4	1015.6	1013.5
31	1018.7	***	1009.5	***	992.9	***	993.6	999.8	***	1012.1	***	1012.6
AVE.	1016.1	1014.3	1009.9	1006.4	1001.1	993.5	993.5	998.3	1003.8	1010.6	1013.1	1015.2
Stati	on : IS	LAMABAD
Day	Jan	Feb	Mar	Apr	May	Jun	Jul	Aug	Sep	Oct	Nov	Dec
Year	: 2002		Relat	ive hum	idity a	t 0000	UTC (%)
1	91	73	69	70	59	65	77	77	96	89	94	92
2	91	53	94	52	47	55	70	80	95	89	94	92
3	91	91	87	83	71	86	72	74	96	90	94	92
4	92	82	86	62	59	64	69	79	100	90	94	93
5	91	81	86	56	64	69	70	88	95	95	94	93
6	91	83	79	76	28	65	100	81	91	90	94	92
7	91	50	74	90	50	52	80	96	91	90	95	91
8	91	92	55	94	59	55	83	82	87	90	94	91
9	91	92	88	84	53	42	81	100	91	90	94	91
10	79	91	94	83	29	60	69	96	95	95	89	84
11	83	91	93	83	22	35	79	89	91	95	94	86
12	83	85	94	79	46	74	68	100	95	95	94	93
13	75	92	87	67	48	57	76	100	91	95	94	93
14	71	83	87	72	36	68	69	100	96	100	93	93
15	93	78	88	74	83	58	73	91	95	95	93	93
16	93	80	88	90	78	65	77	96	96	95	94	94
17	91	76	82	72	47	100	71	91	95	95	93	93
18	91	86	83	65	48	92	88	88	95	95	94	93
19	91	79	94	70	24	79	72	84	95	95	83	94
20	86	69	75	64	37	80	65	92	95	91	86	94
21	91	75	100	60	54	72	84	88	95	61	93	100
22	91	100	94	44	56	68	63	85	95	85	93	92
23	83	93	90	61	45	57	80	100	96	94	93	93
24	91	93	76	74	59	100	76	92	95	94	92	82
25	82	93	94	81	51	92	91	88	90	94	92	94
26	91	86	94	73	49	88	77	96	95	94	93	93
27	91	92	88	60	37	88	81	96	95	94	93	92
28	90	86	88	31	52	78	76	96	95	94	92	92
29	90	***	83	40	82	84	92	92	90	94	92	92
30	80	***	75	54	79	73	91	100	90	94	93	91
31	75	***	79	***	67	***	92	96	***	94	***	92
AVE.	87.5	83	85.3	68.8	52.2	70.7	77.8	90.7	93.9	92	92.7	91.9
Year	: 2003		Relat	ive hum	idity a	t 0000	UTC (%)
1	91	100	99	95	71	62	95	100	92	94	94	100
2	100	93	100	67	95	69	92	96	92	94	94	100
3	92	92	65	89	36	66	88	96	96	94	94	93
4	91	92	92	89	60	67	82	96	95	94	94	100
5	92	92	92	87	88	66	85	96	100	95	94	100
6	91	87	92	94	88	54	96	96	95	95	94	100
7	91	76	92	88	83	50	96	92	96	86	94	93
8	91	84	85	94	69	40	92	92	92	90	84	93
9	100	92	60	89	79	75	96	92	95	85	84	78
10	92	92	73	90	57	91	87	96	91	94	94	94
11	91	92	93	82	58	66	92	96	96	94	93	100
12	84	92	93	81	62	83	92	86	96	94	93	93
13	91	92	88	85	63	82	96	96	92	88	94	100
14	91	92	84	66	70	69	96	80	92	94	93	100
15	91	81	71	73	84	68	88	96	92	94	93	93
16	92	94	94	95	70	60	88	99	96	94	84	100
17	85	94	88	95	76	47	96	92	96	94	94	92
18	93	100	93	90	62	75	96	92	92	88	100	92
19	91	93	53	80	72	83	96	100	92	94	93	92
20	92	100	94	94	72	69	96	100	96	94	93	92
21	92	100	88	94	51	64	96	96	96	94	92	92
22	92	100	77	94	66	92	96	96	92	100	92	100
23	92	94	89	95	86	87	96	96	92	88	100	88
24	84	93	89	81	95	88	96	87	100	94	92	100
25	86	94	90	67	87	81	96	92	95	94	92	92
26	85	89	94	81	90	85	92	88	95	94	100	100
27	81	78	94	80	95	77	100	88	95	100	100	100
28	88	94	86	80	69	96	92	100	95	94	100	92
29	93	***	95	85	72	92	96	96	95	94	100	92
30	94	***	95	86	72	92	100	96	95	94	92	92
31	93	***	94	***	77	***	96	100	***	94	***	93
AVE.	90.7	91.9	86.8	85.5	73.4	73.2	93.6	87.9	94.5	93.2	93.7	95
Year	: 2004		Relat	ive hum	idity a	t 0000	UTC (%)
1	87	100	-100	79	94	63	81	100	91	90	93	100
2	92	82	-100	79	94	63	80	91	95	73	95	100
3	92	91	-100	80	94	63	81	91	91	95	93	100
4	91	91	-100	80	94	57	77	96	91	95	93	85
5	80	100	-100	79	85	70	78	92	92	89	93	95
6	92	91	-100	79	90	69	96	88	92	89	93	92
7	92	100	-100	73	82	91	88	100	91	89	93	92
8	92	87	-100	59	67	83	85	100	91	89	93	92
9	93	94	-100	90	85	95	96	100	91	95	93	96
10	100	100	-100	85	90	82	96	100	83	100	99	92
11	92	93	-100	85	85	71	92	80	87	94	96	96
12	93	93	-100	90	77	83	96	91	92	84	100	100
13	93	93	-100	75	67	64	88	92	92	94	93	100
14	92	93	-100	73	73	65	96	81	80	94	93	100
15	86	93	-100	78	78	81	92	92	84	94	100	100
16	82	93	-100	74	51	96	91	92	100	94	100	96
17	83	88	-100	74	51	81	87	100	95	94	100	100
18	93	94	-100	78	74	96	86	100	95	94	100	92
19	92	93	-100	69	77	92	83	96	95	94	100	87
20	100	93	-100	67	50	81	87	92	91	94	93	100
21	94	93	-100	90	60	88	87	91	91	94	93	100
22	100	93	-100	73	62	96	80	92	91	94	94	100
23	100	93	-100	100	53	91	83	96	95	94	100	100
24	100	93	-100	95	78	83	76	92	96	93	93	100
25	100	93	-100	95	70	83	71	96	89	94	93	100
26	92	97	-100	86	67	86	72	96	90	85	94	97
27	92	89	-100	59	61	95	75	92	96	94	100	84
28	92	94	-100	49	83	80	74	96	90	94	92	95
29	93	82	-100	85	81	87	100	87	90	93	86	100
30	96	***	-100	100	74	84	100	91	91	93	100	100
31	100	***	0	***	76	***	88	81	***	93	***	93
AVE.	92.8	92.7	-96.8	79.3	74.9	80.6	85.9	93	91.3	92.1	95.3	96.3
Year	: 2005		Relat	ive hum	idity a	t 0000	UTC (%)
1	93	91	88	93	84	86	100	85	96	90	93	92
2	93	100	93	94	90	77	100	92	91	90	93	100
3	100	69	94	93	95	77	88	89	91	90	94	100
4	100	86	94	88	95	74	87	100	92	82	93	100
5	100	96	91	80	84	79	87	100	84	95	97	100
6	91	100	94	60	85	68	83	88	88	95	93	100
7	91	100	94	67	81	65	87	91	84	85	93	100
8	92	100	94	55	89	70	84	91	96	91	87	100
9	98	100	94	81	84	68	96	91	97	95	93	91
10	92	100	100	87	78	82	85	87	96	95	93	100
11	100	100	100	86	83	49	82	87	96	95	94	100
12	92	100	80	86	80	62	96	96	91	94	94	81
13	92	100	87	87	80	74	92	95	91	94	100	100
14	92	100	89	76	83	69	84	88	91	94	93	90
15	100	93	94	88	63	74	88	92	91	95	96	90
16	91	100	94	94	63	67	100	95	91	100	92	100
17	91	92	95	88	76	67	96	80	93	100	92	90
18	96	85	100	85	42	50	96	100	100	100	100	100
19	100	100	100	82	52	64	88	91	95	100	100	100
20	100	91	94	83	68	65	90	88	95	94	100	100
21	65	91	96	75	56	62	88	95	93	97	93	100
22	100	94	88	80	81	58	88	92	93	97	92	91
23	100	86	93	79	78	57	82	96	95	94	92	100
24	92	87	93	86	69	52	88	92	90	100	92	100
25	92	100	87	85	72	67	88	95	91	94	92	91
26	91	92	100	92	40	61	85	91	95	97	92	91
27	93	87	78	89	80	72	80	100	91	97	82	78
28	100	93	94	94	45	63	92	95	95	93	93	91
29	100	***	100	89	65	88	88	91	90	93	92	100
30	100	***	95	84	70	88	84	91	90	93	100	100
31	100	***	81	***	94	***	84	95	***	94	***	100
AVE.	94.7	94	92.7	83.5	74.4	68.5	88.9	92.2	92.4	94.3	93.7	96
Year	: 2006		Relat	ive hum	idity a	t 0000	UTC (%)
1	100	86	93	59	70	66	80	96	91	80	94	91
2	93	92	100	97	83	62	77	96	95	95	94	96
3	100	93	93	94	60	61	100	92	95	90	94	94
4	100	92	93	82	85	77	88	100	95	90	94	94
5	90	92	93	88	68	70	77	100	91	90	100	100
6	100	86	83	83	59	73	77	100	91	90	100	100
7	100	92	86	77	65	65	88	96	91	90	100	100
8	90	93	93	75	53	62	85	96	91	95	100	100
9	83	86	87	81	54	61	78	96	92	91	96	100
10	91	93	87	73	70	52	92	92	91	78	94	94
11	91	86	94	75	59	46	77	96	92	90	100	100
12	91	66	94	80	54	39	100	92	91	91	94	100
13	91	83	89	93	60	56	100	88	91	81	94	100
14	91	61	94	86	45	63	95	92	91	89	97	100
15	87	94	100	58	57	75	95	96	100	95	94	100
16	88	93	93	82	51	92	91	88	91	94	100	100
17	100	89	93	82	82	81	87	96	95	94	100	100
18	73	78	93	76	82	72	88	88	87	95	94	100
19	73	78	78	82	95	95	85	88	87	95	93	92
20	77	93	94	94	76	91	91	96	91	90	100	92
21	83	87	93	70	90	82	92	96	95	94	94	100
22	92	87	93	84	79	67	92	96	81	94	94	100
23	92	82	93	64	86	63	88	88	95	94	93	100
24	95	94	88	79	79	63	96	96	95	100	92	100
25	100	89	88	74	61	64	96	92	95	95	100	86
26	91	94	88	80	63	60	96	84	90	90	92	100
27	84	93	94	80	68	100	100	88	94	94	57	100
28	87	100	94	80	47	84	96	95	95	94	100	100
29	92	***	94	47	67	100	91	91	95	94	92	100
30	93	***	94	57	70	84	91	95	90	94	100	100
31	93	***	75	***	52	***	96	95	***	94	***	100
AVE.	90.7	87.6	91.1	77.7	67.4	70.9	89.8	93.5	92.1	91.6	94.9	98
Year	: 2007		Relat	ive hum	idity a	t 0000	UTC (%)
1	100	70	93	80	73	73	96	100	92	95	93	92
2	82	85	92	100	73	66	91	97	96	96	94	94
3	100	85	80	94	68	61	92	92	92	90	94	100
4	100	94	100	94	67	52	92	97	100	89	94	93
5	100	93	92	94	95	70	92	96	100	95	94	92
6	100	88	100	88	85	76	92	92	95	94	93	100
7	100	93	100	94	72	75	96	90	91	89	94	100
8	100	92	86	94	74	82	100	92	96	94	94	100
9	100	88	69	94	81	61	96	85	91	94	94	87
10	92	94	100	94	81	56	88	92	87	94	94	87
11	100	100	87	88	60	62	81	92	82	88	94	92
12	90	93	100	88	71	52	81	85	95	88	94	93
13	95	100	100	88	77	65	80	100	95	94	94	93
14	90	93	79	83	78	74	92	100	91	84	94	100
15	100	100	92	95	67	83	100	100	91	85	94	100
16	90	100	87	86	95	82	91	96	92	94	100	100
17	100	77	93	75	91	91	88	87	96	94	93	100
18	91	92	84	73	69	91	91	92	100	94	93	92
19	92	100	84	86	91	78	84	92	91	94	93	92
20	100	93	100	84	61	86	88	100	96	94	93	92
21	91	88	100	84	81	73	96	100	95	89	95	87
22	91	92	100	84	69	73	92	96	100	89	93	92
23	100	92	94	66	72	70	92	96	95	94	93	92
24	92	92	94	75	58	88	96	92	95	94	93	93
25	92	87	90	78	68	77	84	92	95	94	93	93
26	80	87	88	79	80	84	92	91	95	96	93	93
27	100	94	88	84	80	88	100	88	95	94	93	100
28	86	100	88	79	91	84	91	96	80	94	93	92
29	85	***	86	80	80	96	84	88	94	94	93	91
30	86	***	89	80	81	96	100	96	92	94	100	91
31	85	***	80	***	73	***	92	97	***	93	***	100
AVE.	93.9	91.5	90.8	85.4	76.2	75.5	91.3	93.8	93.5	92.4	94	94.3
Year	: 2008		Relat	ive hum	idity a	t 0000	UTC (%)
1	100	91	71	89	73	66	88	92	96	87	94	93
2	100	92	83	79	76	62	84	92	92	87	94	94
3	100	93	89	95	81	91	85	92	92	91	94	93
4	100	93	72	96	26	91	80	96	88	91	88	87
5	86	100	83	100	74	70	100	96	88	91	88	93
6	86	100	76	100	81	70	100	96	95	82	94	93
7	100	100	84	88	77	84	100	96	95	90	94	93
8	94	100	94	95	76	70	100	92	95	95	94	86
9	100	100	94	95	67	83	96	96	90	95	94	87
10	100	100	83	95	81	92	96	96	91	95	94	76
11	100	91	88	95	86	85	92	96	95	95	94	93
12	92	91	88	95	78	78	100	88	91	95	94	93
13	100	91	82	95	82	78	88	96	86	90	74	93
14	100	84	83	90	81	82	96	92	86	91	89	92
15	92	86	83	95	78	82	92	92	83	90	97	92
16	94	93	83	94	86	96	92	92	87	94	94	92
17	94	86	78	88	74	92	96	96	91	95	93	84
18	100	86	72	94	71	96	92	96	91	94	93	79
19	100	86	68	94	61	96	100	96	91	94	93	92
20	91	86	76	90	59	91	100	92	91	94	77	76
21	100	76	72	90	76	92	100	92	91	95	93	76
22	100	73	74	86	69	96	96	96	95	89	93	86
23	90	74	83	82	86	84	96	88	95	89	93	86
24	100	82	88	90	79	84	92	96	95	88	93	81
25	100	87	83	90	83	85	88	88	95	89	93	79
26	100	79	79	58	78	85	92	88	90	95	93	85
27	100	86	89	70	46	92	92	88	91	94	93	85
28	85	74	89	80	73	96	77	88	91	94	93	84
29	83	87	88	80	70	96	92	92	87	94	93	83
30	91	***	89	76	67	92	88	88	83	90	93	91
31	91	***	90	***	74	***	96	88	***	95	***	81
AVE.	95.8	88.5	82.4	88.8	73.2	85.2	93.1	92.6	90.9	91.9	91.9	87
Year	: 2009		Relat	ive hum	idity a	t 0000	UTC (%)
1	100	93	87	94	81	65	69	92	92	87	88	93
2	100	92	88	90	90	71	71	81	96	83	83	93
3	87	78	84	94	91	74	78	88	91	83	89	93
4	93	86	94	89	100	37	78	89	91	95	94	93
5	100	88	94	89	86	55	74	89	91	95	94	93
6	92	93	88	95	95	82	67	92	91	91	88	100
7	92	100	61	100	95	86	64	96	82	85	94	93
8	92	92	83	95	73	82	55	96	90	76	84	92
9	92	93	88	100	90	77	60	81	83	61	84	93
10	92	88	87	100	86	73	70	84	100	89	100	86
11	92	87	88	100	90	68	70	89	92	83	100	93
12	92	87	87	95	85	66	71	82	92	84	92	93
13	92	88	88	90	80	57	69	89	92	85	93	92
14	92	100	82	77	78	76	73	79	92	85	80	92
15	92	94	88	86	73	59	77	85	88	79	93	75
16	88	100	88	84	72	75	71	92	95	84	93	92
17	100	93	88	89	73	95	75	96	91	89	53	92
18	100	93	88	95	73	86	66	92	95	84	93	92
19	92	87	78	95	69	61	88	83	91	88	92	84
20	100	64	89	79	83	66	78	96	87	83	84	92
21	100	93	87	78	74	64	81	88	92	82	92	92
22	100	94	89	94	49	55	72	91	88	83	92	91
23	92	94	94	94	74	66	72	91	84	82	92	91
24	92	94	78	88	70	57	80	88	92	87	92	91
25	94	93	100	89	39	52	77	88	88	87	76	91
26	100	93	94	89	73	62	78	85	88	87	87	91
27	94	93	95	90	65	57	79	95	92	87	75	91
28	100	86	94	90	54	55	100	91	92	81	86	91
29	100	***	90	74	65	49	96	92	86	78	92	91
30	93	***	94	64	48	58	84	92	86	72	85	91
31	92	***	94	***	69	***	84	88	***	88	***	91
AVE.	94.7	90.6	88	89.5	75.6	66.2	75.1	89	90.3	84	88	91.2
Year	: 2010		Relat	ive hum	idity a	t 0000	UTC (%)
1	91	93	94	89	72	50	76	92	92	95	94	93
2	91	92	94	35	74	47	83	88	92	95	94	92
3	86	85	88	76	70	53	80	85	85	95	94	92
4	92	85	94	75	50	75	73	92	88	90	94	92
5	91	63	94	79	76	77	77	92	92	91	94	85
6	91	94	88	78	87	65	73	92	92	91	94	92
7	92	94	94	72	62	63	88	96	88	91	94	84
8	92	94	94	79	90	91	84	96	92	91	94	92
9	92	93	88	80	91	83	72	96	96	95	94	92
10	92	92	82	81	82	86	68	96	92	95	94	92
11	91	85	88	72	82	78	64	92	92	91	94	92
12	91	80	88	77	77	78	67	92	92	95	94	92
13	92	87	88	80	78	75	83	92	95	95	93	92
14	92	87	89	80	72	68	81	92	83	95	93	92
15	92	93	89	81	73	71	81	96	95	91	93	92
16	91	92	83	38	75	71	70	96	91	95	93	92
17	86	92	89	67	36	74	66	96	91	90	93	92
18	92	92	84	62	75	64	79	92	95	91	93	91
19	92	86	84	78	81	62	75	92	95	95	88	91
20	92	93	80	81	63	58	96	100	95	95	94	91
21	85	87	85	90	61	48	84	96	96	95	94	91
22	79	87	85	72	50	50	92	96	96	95	93	91
23	86	88	73	89	56	56	88	96	92	95	93	91
24	82	89	81	89	68	76	88	96	95	77	93	91
25	86	88	80	71	62	77	88	96	95	94	93	91
26	86	91	80	68	55	72	81	92	95	94	86	83
27	68	100	84	50	36	60	75	96	91	94	93	91
28	71	94	95	71	40	62	96	96	91	94	93	91
29	100	***	85	86	65	55	84	92	86	88	93	91
30	92	***	85	68	72	79	96	88	95	90	93	93
31	92	***	88	***	66	***	96	92	***	94	***	100
AVE.	88.6	89.1	86.9	73.8	67.6	67.5	80.8	93.6	92.2	92.6	93.1	91.2
Year	: 2011		Relat	ive hum	idity a	t 0000	UTC (%)
1	100	85	92	84	76	52	96	84	96	96	89	93
2	100	92	86	83	78	72	96	88	92	91	89	93
3	100	86	100	87	74	74	84	75	92	91	89	86
4	93	85	94	87	71	58	91	88	92	91	81	87
5	93	93	94	73	71	65	80	92	96	87	94	93
6	100	83	93	77	81	68	78	88	88	82	94	93
7	100	94	93	81	90	51	88	96	88	95	93	93
8	75	92	77	82	90	38	92	88	88	90	94	93
9	83	93	81	88	76	56	92	92	88	90	95	87
10	91	92	81	80	66	56	88	88	96	90	94	93
11	86	93	87	94	34	64	84	96	96	90	95	93
12	86	93	87	95	55	96	81	96	92	89	94	92
13	92	100	88	95	65	77	78	96	92	89	94	92
14	86	100	88	95	68	76	92	96	92	85	94	91
15	92	92	83	85	64	56	96	92	91	94	94	91
16	100	85	83	82	54	68	92	95	100	89	94	82
17	84	94	80	95	56	65	96	96	95	89	94	91
18	92	92	84	95	55	83	88	92	95	89	94	91
19	92	93	71	94	68	84	88	96	91	94	88	91
20	92	93	88	89	54	91	88	92	91	94	94	92
21	92	93	83	89	70	59	82	96	90	90	94	92
22	84	93	82	89	75	78	88	88	90	90	94	91
23	84	87	82	90	63	71	85	92	95	90	94	91
24	92	93	77	90	64	72	100	92	91	94	94	100
25	92	100	83	85	33	72	88	92	90	94	87	90
26	92	93	83	85	69	72	96	96	91	94	93	91
27	92	93	58	77	83	81	92	92	91	94	93	91
28	92	93	81	74	76	96	92	96	91	88	93	91
29	84	***	94	74	60	77	96	96	87	89	93	91
30	92	***	84	82	60	88	92	92	91	94	93	91
31	92	***	84	***	57	***	96	88	***	94	***	91
AVE.	91.1	92	84.5	85.9	66.3	70.5	89.5	91.8	91.9	90.8	92.5	91.2
Year	: 2012		Relat	ive hum	idity a	t 0000	UTC (%)
1	83	92	74	58	84	72	43	88	92	90	94	92
2	91	84	75	61	79	47	47	89	88	90	94	92
3	92	64	80	76	78	55	48	86	88	85	94	92
4	91	87	60	76	75	38	48	88	92	86	88	92
5	77	100	77	76	70	52	59	92	92	81	88	92
6	92	92	81	69	48	52	78	87	92	90	94	92
7	93	92	81	49	73	75	83	80	96	90	94	86
8	100	91	81	76	81	74	84	81	92	90	94	87
9	100	91	92	72	65	63	81	86	88	90	94	92
10	91	91	85	81	45	61	75	96	96	90	94	86
11	91	92	72	76	74	73	78	92	92	90	94	80
12	91	87	76	84	74	58	96	92	92	89	94	92
13	91	93	86	56	69	58	84	84	92	85	93	88
14	84	92	88	75	64	67	88	88	96	73	94	100
15	100	92	80	89	60	60	80	88	92	85	93	100
16	100	92	78	80	55	44	84	88	91	95	93	92
17	92	92	76	84	37	51	77	96	92	95	94	92
18	92	67	83	80	40	42	73	81	95	95	93	88
19	91	73	76	76	69	66	79	85	91	95	93	92
20	100	73	84	81	61	54	73	85	95	76	93	92
21	91	93	70	90	68	49	74	92	90	94	93	92
22	92	88	74	90	55	48	77	92	91	94	93	92
23	86	92	81	95	48	51	77	96	91	88	93	92
24	91	83	82	90	57	42	71	96	91	94	93	92
25	91	83	78	69	30	52	71	100	95	94	92	92
26	91	77	89	72	47	43	71	88	91	94	93	92
27	85	66	83	85	69	45	84	88	86	94	92	92
28	100	75	79	90	66	68	81	88	90	94	93	100
29	83	75	83	85	62	66	72	88	90	94	94	86
30	92	***	78	84	47	56	69	88	85	94	85	92
31	60	***	78	***	48	***	88	92	***	94	***	92
AVE.	90.5	85.1	79.4	77.5	61.2	56.1	74	89	91.5	89.9	92.8	91.4
Stati	on : IS	LAMABAD
Day	Jan	Feb	Mar	Apr	May	Jun	Jul	Aug	Sep	Oct	Nov	Dec
Year	: 2002		Relat	ive hum	idity a	t 1200	UTC (%)
1	49	27	65	28	27	33	27	44	67	39	48	42
2	40	43	42	29	30	31	28	37	65	37	55	66
3	43	23	35	27	24	27	36	41	53	42	68	50
4	43	24	28	24	19	30	42	54	54	45	72	59
5	46	24	21	33	21	32	35	58	58	43	59	53
6	40	43	17	45	22	15	47	92	55	44	72	47
7	22	85	28	39	26	12	37	55	56	44	52	39
8	25	54	37	30	24	12	34	76	68	60	48	41
9	48	53	89	23	18	26	56	88	53	59	61	30
10	30	28	52	19	20	16	36	62	53	69	56	45
11	25	22	54	22	11	51	28	65	73	71	64	57
12	43	42	37	19	15	27	28	79	54	67	54	59
13	58	30	27	26	19	30	28	88	65	79	50	54
14	94	27	31	34	34	32	28	81	84	53	54	66
15	73	27	36	35	33	33	35	55	59	54	57	52
16	53	37	28	36	17	36	36	54	66	64	48	53
17	50	33	32	24	14	56	44	58	70	47	36	48
18	31	32	30	21	16	43	38	62	52	59	53	52
19	49	36	27	19	16	38	37	72	53	64	43	70
20	36	17	33	16	16	36	45	57	54	58	47	76
21	21	56	47	20	17	21	44	64	48	66	43	54
22	27	89	48	30	20	29	39	96	56	59	38	42
23	32	63	38	28	17	49	35	69	59	49	45	65
24	22	43	79	31	19	64	34	88	60	47	36	100
25	40	38	33	24	17	57	41	72	50	43	39	71
26	28	67	32	21	29	43	40	75	49	50	52	65
27	26	29	23	21	45	47	40	68	52	50	57	55
28	21	54	24	11	34	52	77	68	47	50	59	49
29	16	***	25	19	42	37	44	63	43	55	51	50
30	16	***	30	23	32	30	49	70	34	51	48	48
31	18	***	36	***	32	***	37	66	***	48	***	32
AVE.	37.6	40.9	37.5	25.9	23.4	34.8	38.9	67	57	53.7	52.2	54.5
Year	: 2003		Relat	ive hum	idity a	t 1200	UTC (%)
1	50	50	100	31	44	26	56	70	58	53	68	62
2	61	49	56	45	40	21	48	82	92	49	63	56
3	52	41	86	41	27	22	55	87	75	63	56	68
4	39	33	46	38	30	19	57	72	68	59	60	61
5	49	34	33	36	22	20	88	71	84	53	58	44
6	91	50	34	36	23	14	55	63	61	62	62	39
7	43	38	30	24	23	14	62	63	69	58	60	41
8	41	41	34	33	25	35	54	67	77	80	55	56
9	55	32	48	36	22	47	61	76	52	54	49	68
10	33	30	44	35	25	34	67	73	54	51	34	59
11	30	29	43	40	22	41	62	62	59	36	40	60
12	40	26	27	35	29	41	76	61	60	42	40	70
13	34	29	38	45	29	23	71	55	76	43	60	94
14	35	34	38	58	27	25	71	63	65	42	63	89
15	48	35	37	86	27	26	61	56	57	56	64	75
16	40	100	39	44	25	29	67	68	67	50	70	70
17	50	100	35	34	24	27	76	56	72	44	68	66
18	53	100	36	71	25	36	60	92	62	50	67	55
19	43	76	38	55	26	34	67	75	58	64	57	55
20	36	83	33	39	28	39	67	77	58	56	44	59
21	57	48	32	37	33	44	85	64	60	39	52	49
22	36	56	39	31	33	44	68	62	59	58	55	62
23	27	84	59	36	42	49	65	63	67	64	50	94
24	32	54	38	30	41	40	86	73	73	66	41	65
25	28	63	43	40	41	50	64	71	76	49	34	69
26	32	51	41	40	48	54	70	70	62	56	59	61
27	50	72	42	33	38	79	66	77	62	69	45	73
28	55	91	91	34	24	58	73	65	63	56	48	55
29	65	***	61	35	25	52	73	85	55	51	59	55
30	100	***	44	38	26	57	71	67	55	55	50	61
31	60	***	50	***	22	***	74	60	***	66	***	61
AVE.	47.3	54.6	45.6	40.5	29.5	36.7	67	69.2	65.2	54.6	54.4	63
Year	: 2004		Relat	ive hum	idity a	t 1200	UTC (%)
1	73	51	29	51	39	26	40	63	64	65	43	67
2	56	41	29	36	42	21	47	56	53	79	39	70
3	49	44	28	33	35	18	51	68	43	40	45	55
4	49	38	33	28	29	27	48	51	46	44	39	53
5	82	39	27	28	41	25	49	51	43	42	54	48
6	68	40	25	45	29	37	59	71	44	39	30	46
7	49	30	34	35	38	37	59	73	50	44	33	46
8	68	59	46	35	38	49	100	70	44	42	46	52
9	45	88	52	41	29	35	58	62	57	38	54	43
10	54	56	51	43	25	29	53	62	56	100	58	62
11	55	48	51	28	25	52	56	64	53	62	56	62
12	55	48	44	29	20	38	47	55	53	54	65	56
13	52	50	40	27	20	26	65	58	50	58	56	64
14	48	41	44	40	23	39	49	68	58	49	41	45
15	48	44	35	22	23	58	51	70	64	34	46	46
16	52	49	42	45	30	49	49	79	67	46	46	62
17	69	58	45	33	29	44	42	79	60	53	46	58
18	62	54	28	28	30	57	37	61	51	65	49	58
19	75	37	29	26	22	55	39	65	60	66	52	94
20	65	31	30	45	16	60	39	58	57	84	68	72
21	94	45	25	38	15	88	36	57	63	52	55	68
22	94	43	37	49	16	53	38	78	53	58	66	78
23	94	38	17	50	28	40	33	62	46	45	56	69
24	69	35	38	44	28	48	34	66	46	49	60	63
25	65	31	26	43	43	42	40	64	36	49	70	58
26	57	36	38	33	33	55	46	60	40	57	68	47
27	54	42	27	45	37	50	58	70	44	49	48	49
28	72	35	24	43	33	46	49	50	46	62	56	73
29	82	42	24	71	21	42	63	52	54	48	100	68
30	100	***	31	85	28	44	72	49	42	39	84	94
31	82	***	26	***	30	***	52	47	***	53	***	73
AVE.	65.7	44.6	34	40	28.9	43	50.3	62.5	51.4	53.7	54.3	61.3
Year	: 2005		Relat	ive hum	idity a	t 1200	UTC (%)
1	87	43	56	25	46	28	67	70	48	38	70	55
2	83	49	60	24	51	26	56	54	52	50	50	46
3	72	49	69	31	86	27	47	73	52	47	70	43
4	63	58	69	22	57	26	52	57	56	48	51	39
5	59	81	74	36	40	25	41	66	57	39	45	31
6	63	100	53	47	33	31	54	63	61	43	48	40
7	56	94	51	25	100	31	52	65	76	30	35	38
8	63	94	57	17	53	31	56	66	80	39	42	48
9	52	94	62	24	30	87	43	50	56	48	42	38
10	50	100	80	34	68	30	47	49	55	53	60	30
11	66	100	41	27	19	25	65	48	73	95	50	41
12	45	89	41	16	26	25	85	52	83	64	54	26
13	59	61	33	41	27	24	70	58	53	59	31	41
14	46	61	55	33	21	24	63	62	59	62	35	23
15	47	93	73	28	25	24	67	61	53	48	35	43
16	45	49	61	21	29	21	66	62	46	90	30	43
17	48	57	85	21	30	18	64	59	46	60	43	37
18	35	79	81	26	27	23	63	64	56	53	36	34
19	32	46	58	31	63	21	54	59	55	43	45	37
20	49	51	59	28	28	19	82	58	47	43	33	56
21	92	51	88	26	32	19	63	58	46	47	52	46
22	100	48	68	26	40	19	68	66	66	53	37	46
23	73	52	58	29	39	19	50	73	67	50	36	31
24	86	43	66	62	31	37	58	59	50	68	33	40
25	63	43	85	86	32	32	49	55	46	45	49	30
26	62	41	47	41	35	41	70	52	55	52	45	33
27	98	51	65	73	32	44	67	62	52	95	58	49
28	65	49	39	29	32	49	56	50	47	44	62	45
29	43	***	29	34	43	57	88	55	32	42	47	38
30	49	***	35	32	35	43	55	51	46	44	50	53
31	46	***	28	***	35	***	59	52	***	60	***	50
AVE.	61.2	65.2	58.9	33.2	40.2	30.9	60.5	59	55.7	53.3	45.8	40.3
Year	: 2006		Relat	ive hum	idity a	t 1200	UTC (%)
1	97	43	27	43	26	25	41	75	84	45	66	50
2	93	37	30	30	30	20	46	85	60	46	63	64
3	65	26	28	28	19	24	46	78	56	42	61	88
4	65	14	43	26	16	22	39	100	51	37	71	100
5	46	35	35	26	17	22	64	100	46	38	68	100
6	52	42	41	34	13	44	54	74	56	56	72	83
7	35	39	28	25	15	30	46	66	52	48	75	73
8	46	36	33	36	33	17	50	75	47	46	71	60
9	57	36	39	85	26	12	73	58	55	55	68	72
10	35	23	31	25	19	20	65	59	54	52	78	94
11	35	29	50	28	19	16	70	63	60	55	78	72
12	36	45	47	24	14	16	68	57	61	48	85	67
13	54	35	58	23	19	17	68	55	50	76	61	63
14	49	53	79	26	24	23	55	81	78	48	59	56
15	83	41	63	28	28	40	39	66	61	51	75	63
16	70	29	44	25	31	32	41	58	58	52	67	37
17	94	45	33	30	34	41	46	54	56	32	85	43
18	54	46	35	28	34	78	49	55	50	65	77	61
19	49	50	59	23	41	37	58	81	53	71	71	56
20	49	46	75	36	100	34	58	96	49	73	63	75
21	39	31	47	41	35	17	70	66	50	55	84	52
22	50	42	34	36	35	29	62	65	56	55	67	61
23	38	43	32	22	37	24	76	75	38	73	58	53
24	39	38	65	27	36	27	85	62	44	62	53	54
25	34	100	51	39	18	47	92	55	45	61	52	77
26	34	60	63	41	25	40	100	60	59	63	55	88
27	55	43	60	37	21	60	81	91	40	61	63	56
28	36	35	36	38	22	47	81	56	41	65	60	51
29	61	***	36	36	30	41	92	65	42	61	49	55
30	48	***	32	38	21	47	49	44	54	63	53	59
31	48	***	32	***	24	***	72	61	***	55	***	71
AVE.	53.1	40.8	44.1	32.8	27.8	31.6	62.5	68.9	53.5	55.2	66.9	66.3
Year	: 2007		Relat	ive hum	idity a	t 1200	UTC (%)
1	52	26	42	41	37	30	55	67	60	49	59	75
2	49	51	38	41	38	31	63	66	63	45	61	71
3	46	64	73	57	35	34	58	72	67	56	64	62
4	35	45	67	32	75	33	54	62	76	51	68	54
5	43	62	47	38	30	29	53	57	72	42	40	59
6	48	41	38	42	24	33	51	71	65	46	65	67
7	46	43	37	36	26	26	62	56	59	30	65	67
8	53	52	34	39	43	14	52	51	60	46	62	48
9	40	71	53	32	38	15	51	82	63	40	71	47
10	42	100	78	32	33	16	50	55	51	45	75	70
11	36	87	78	33	44	35	51	56	59	38	60	74
12	35	94	94	43	31	37	53	56	54	38	71	65
13	41	78	58	39	35	36	43	61	58	41	74	62
14	29	77	50	41	32	53	61	64	67	48	71	55
15	38	63	48	37	31	60	50	66	61	39	63	55
16	34	56	32	40	35	42	47	62	72	61	52	51
17	52	46	50	29	30	60	50	62	100	61	62	37
18	65	94	47	39	37	33	57	62	63	51	61	68
19	41	52	50	39	44	30	66	67	72	59	66	53
20	91	53	90	34	33	36	67	72	80	55	46	50
21	34	94	58	35	30	35	66	67	66	64	58	56
22	31	52	36	53	25	38	68	59	63	69	58	45
23	33	36	38	27	27	46	78	59	59	55	59	49
24	41	42	40	24	30	46	62	67	56	61	61	76
25	33	45	35	21	27	58	62	78	53	55	64	41
26	41	58	40	28	32	58	54	72	54	55	68	52
27	35	88	38	22	40	48	60	67	55	45	63	36
28	35	58	42	30	40	96	55	56	47	48	60	44
29	31	***	43	36	49	92	61	66	47	48	71	45
30	31	***	46	31	27	67	64	70	37	42	89	44
31	26	***	37	***	33	***	62	62	***	49	***	42
AVE.	41.5	61.7	50.2	35.7	35.2	42.2	57.6	64.2	62	49.4	63.6	55.5
Year	: 2008		Relat	ive hum	idity a	t 1200	UTC (%)
1	47	39	39	38	22	34	47	76	56	49	35	62
2	53	41	47	59	27	56	48	65	59	56	38	71
3	59	93	35	67	27	46	59	76	55	55	33	54
4	54	93	45	67	37	40	68	81	64	59	38	51
5	73	77	32	100	26	40	82	92	62	55	49	56
6	94	71	45	61	27	49	75	62	76	54	54	59
7	94	93	73	58	24	44	64	63	51	50	54	55
8	94	65	35	56	37	48	75	96	49	59	50	47
9	94	54	38	66	47	61	75	85	53	53	59	60
10	100	45	33	59	74	58	60	67	41	45	60	60
11	48	37	33	52	32	49	63	69	42	38	57	60
12	62	34	45	47	31	51	66	92	42	47	55	52
13	51	38	24	46	31	58	69	64	42	39	69	66
14	49	45	35	66	27	58	59	72	44	63	76	49
15	56	43	31	89	35	70	63	59	49	58	64	35
16	83	47	33	49	33	70	65	66	56	57	58	36
17	100	39	34	43	27	56	66	70	55	51	56	27
18	52	28	38	38	32	67	68	59	52	61	61	63
19	51	26	29	45	35	62	67	57	49	62	53	39
20	35	29	33	33	42	59	72	60	71	60	68	49
21	45	50	35	37	48	50	72	66	63	48	57	47
22	49	46	35	48	51	46	55	67	72	45	56	34
23	48	64	24	40	52	56	60	71	55	47	50	35
24	40	46	28	30	43	56	53	60	45	57	52	47
25	45	28	24	24	47	64	55	53	52	63	58	33
26	48	30	45	24	37	63	60	56	46	47	53	37
27	51	29	37	31	29	65	60	51	51	49	55	35
28	42	24	27	27	30	63	59	51	53	44	50	40
29	40	32	40	21	35	63	63	65	43	57	52	27
30	48	***	43	27	28	52	66	63	59	52	53	29
31	42	***	37	***	32	***	78	55	***	44	***	21
AVE.	59.6	47.8	36.5	48.3	35.6	55.1	64.3	67.4	53.6	52.4	54.1	46.3
Year	: 2009		Relat	ive hum	idity a	t 1200	UTC (%)
1	38	43	35	45	30	42	40	61	54	43	40	44
2	43	62	47	59	46	36	51	59	60	46	48	41
3	94	49	72	50	79	18	34	66	55	53	45	56
4	82	42	52	47	65	23	32	69	50	69	50	45
5	61	77	38	55	76	39	26	64	45	43	55	63
6	65	57	31	90	47	35	20	69	48	33	48	54
7	55	45	37	60	36	45	22	53	45	34	56	47
8	52	43	39	95	42	42	26	50	44	37	62	54
9	84	45	43	55	34	36	31	49	39	32	67	49
10	54	89	29	49	29	28	50	60	49	31	57	57
11	54	56	27	53	24	30	31	73	51	36	42	55
12	53	56	28	48	21	30	39	59	59	36	46	61
13	66	100	23	42	34	32	39	50	47	36	56	45
14	50	71	32	54	26	35	40	63	54	40	48	54
15	67	56	34	62	19	42	23	65	46	39	47	49
16	100	45	38	43	21	62	31	72	46	32	58	45
17	81	45	39	40	29	44	32	67	48	36	50	39
18	94	40	39	32	23	35	52	60	36	31	44	34
19	65	44	41	37	24	28	46	61	43	33	38	50
20	58	52	72	39	38	28	47	56	58	34	42	54
21	48	51	59	61	33	23	54	69	55	35	50	53
22	42	42	56	36	25	19	60	63	52	28	47	44
23	59	55	41	28	22	17	52	48	55	27	47	37
24	72	54	95	28	19	16	52	48	49	33	50	30
25	72	42	64	30	33	31	48	51	42	38	52	39
26	65	32	60	31	23	22	44	71	48	46	39	45
27	70	35	63	39	22	23	50	52	52	28	44	54
28	60	27	73	39	19	18	67	52	42	40	57	44
29	53	***	95	29	17	33	62	55	34	33	46	49
30	63	***	46	22	33	43	62	53	39	29	58	37
31	46	***	42	***	36	***	59	60	***	29	***	36
AVE.	63.4	52	48.1	46.6	33.1	31.8	42.6	59.6	48.2	36.8	49.6	47.2
Year	: 2010		Relat	ive hum	idity a	t 1200	UTC (%)
1	34	36	54	26	33	19	33	67	68	47	55	56
2	44	36	43	50	25	32	36	57	63	46	46	47
3	59	34	89	40	24	25	37	62	74	52	68	62
4	52	34	62	30	36	42	35	89	72	58	64	37
5	34	89	38	22	59	28	44	86	68	61	59	59
6	61	89	84	20	34	24	41	100	62	58	59	37
7	52	84	56	37	40	26	48	78	62	55	47	63
8	37	94	36	29	42	32	39	85	69	60	56	56
9	38	61	32	28	31	56	38	70	61	54	41	56
10	31	44	37	27	33	30	37	65	66	60	41	48
11	32	57	40	27	26	27	74	65	62	61	54	46
12	45	54	37	25	27	26	53	85	80	62	43	55
13	49	54	45	25	37	23	43	78	58	53	60	65
14	46	42	45	22	24	35	37	88	59	49	47	66
15	36	76	36	26	21	29	31	76	50	54	48	61
16	38	41	35	30	20	37	32	89	50	57	51	62
17	45	37	33	24	58	31	40	65	86	60	69	59
18	49	40	31	35	34	24	51	68	58	62	62	57
19	35	42	34	29	33	24	53	73	48	63	53	61
20	28	41	39	62	20	19	70	73	52	65	59	45
21	29	65	52	42	19	23	68	74	74	74	61	52
22	50	43	41	35	23	23	68	76	50	54	62	54
23	45	60	36	24	26	36	50	73	60	48	51	52
24	47	52	33	25	14	29	47	69	54	47	49	36
25	41	90	34	23	11	32	48	60	56	52	48	50
26	32	76	40	24	14	25	51	71	53	52	45	52
27	37	57	43	31	18	30	100	61	51	45	48	52
28	32	74	38	39	32	28	92	58	47	50	37	57
29	52	***	82	33	39	65	100	59	48	58	46	59
30	48	***	47	34	19	60	73	62	51	65	61	94
31	47	***	24	***	16	***	63	65	***	46	***	71
AVE.	42.1	57.2	44.4	30.8	28.6	31.3	52.6	72.5	60.4	55.7	53	55.7
Year	: 2011		Relat	ive hum	idity a	t 1200	UTC (%)
1	64	48	46	38	30	44	58	55	81	40	59	68
2	69	41	100	39	33	32	57	52	66	56	59	62
3	93	52	84	44	29	26	47	58	55	58	61	35
4	81	55	47	66	31	23	39	81	63	58	64	52
5	76	60	49	37	31	29	39	65	57	59	51	60
6	72	94	44	32	73	19	44	51	52	53	42	57
7	69	94	48	23	37	21	73	61	57	55	35	50
8	65	53	41	29	31	32	58	81	62	52	78	54
9	48	43	34	38	34	28	61	58	72	45	75	68
10	46	41	30	90	24	36	47	60	59	43	74	41
11	39	57	25	67	28	38	48	73	67	45	62	41
12	41	94	27	45	31	36	49	75	79	41	47	45
13	51	94	25	37	26	31	50	66	70	53	54	39
14	62	94	35	27	23	30	63	66	56	37	55	33
15	40	47	32	96	23	35	67	72	66	41	54	40
16	54	77	50	54	25	34	66	61	68	36	46	31
17	57	50	38	78	24	46	54	61	57	41	53	50
18	44	53	40	76	24	44	62	67	52	39	43	46
19	43	55	61	51	20	38	53	58	61	47	61	54
20	49	54	38	49	32	47	52	70	54	44	45	54
21	34	98	25	40	37	42	60	65	55	51	38	54
22	39	59	29	36	29	41	60	62	55	73	70	55
23	33	45	34	36	28	45	56	58	50	73	71	35
24	39	70	31	31	24	44	79	81	50	58	62	40
25	40	82	30	29	30	41	100	79	53	48	47	54
26	32	57	33	26	28	64	78	68	48	49	58	50
27	32	40	34	41	43	50	70	88	50	42	58	46
28	44	69	77	32	27	66	65	72	58	59	56	59
29	53	***	61	38	32	54	62	67	58	41	42	46
30	50	***	43	38	26	52	68	55	55	44	42	37
31	41	***	37	***	23	***	52	58	***	62	***	43
AVE.	51.6	63.4	42.8	45.4	30.2	38.9	59.3	65.9	59.5	49.8	55.4	48.4
Year	: 2012		Relat	ive hum	idity a	t 1200	UTC (%)
1	41	40	29	29	37	20	21	63	63	43	43	48
2	39	45	22	37	33	15	25	56	70	44	57	49
3	39	94	27	29	26	18	26	58	75	50	42	49
4	52	100	64	28	25	20	29	80	82	44	52	69
5	58	60	45	24	22	19	36	66	81	44	45	66
6	87	60	28	38	31	51	39	55	92	47	45	42
7	69	44	74	33	39	36	52	48	72	45	57	60
8	60	32	47	30	26	63	54	49	92	56	47	43
9	57	37	25	37	21	22	43	61	92	49	51	48
10	58	32	28	44	28	24	35	59	85	47	61	39
11	65	49	26	42	30	27	52	63	70	41	54	70
12	46	82	34	40	35	37	56	54	67	55	61	66
13	34	87	50	37	28	26	50	50	75	47	60	94
14	48	44	38	27	24	21	48	65	82	48	45	94
15	100	43	31	40	25	21	52	75	67	86	54	74
16	68	35	27	40	26	21	49	54	72	58	58	62
17	69	43	28	34	30	18	36	49	100	45	58	61
18	52	51	35	34	22	22	33	47	68	50	59	61
19	47	60	36	43	21	21	48	86	56	48	45	45
20	51	89	25	38	30	23	37	76	54	50	51	36
21	44	52	26	79	23	17	50	73	57	52	60	53
22	60	44	27	62	17	18	39	92	58	38	50	42
23	55	27	29	41	17	33	40	67	49	41	52	57
24	44	35	33	37	20	27	39	85	51	41	53	50
25	43	28	43	34	27	26	55	73	60	47	54	44
26	40	33	37	54	26	20	52	69	53	43	38	62
27	30	35	48	40	24	24	38	61	44	61	54	75
28	31	35	35	38	20	27	38	67	41	54	61	93
29	35	21	26	54	14	17	50	62	42	42	54	73
30	30	***	29	31	17	15	69	60	42	47	47	58
31	33	***	32	***	17	***	61	70	***	42	***	49
AVE.	51.1	49.6	35	39.1	25.2	25	43.6	64.3	67.1	48.5	52.3	59.1
Stati	on : IS	LAMABAD
Day	Jan	Feb	Mar	Apr	May	Jun	Jul	Aug	Sep	Oct	Nov	Dec
Year	: 2002		Tempe	rature,	daily	maximum	(░C)
1	21.5	21.8	20.4	28.6	34.2	38	39.6	38	31.6	33.5	29.4	25.5
2	19	19.5	17.5	30	34.5	37.3	42	37	33	33.2	29.2	24.5
3	20	15.4	20.5	29.5	34	38.1	42.4	38.5	33.5	34	29.5	23.5
4	21	20.3	23.2	32.3	36	35.7	41.6	39.7	32.8	35.3	22	23.5
5	21.5	22	25.2	31.9	37.4	38.7	40	36.2	30	34.5	27.1	19.5
6	22	18	26.8	31	39.6	40	38	35.1	32.4	34.2	27.2	19.5
7	21.8	19.1	28	26.1	39.1	40.7	35	30	32.2	34.9	25.2	22
8	22	10.2	26.5	27	38.5	43	36.7	35	33.3	35	26.2	22.8
9	23.7	14	23.6	30.5	40	45	38.6	32	29.5	32.2	27	22.8
10	20	14.9	14.5	32.5	41	43	38.5	27.7	33.5	31.5	25.5	24.6
11	21.5	21.7	21.3	32.7	39.5	42.8	37.4	34	33.4	31.2	25.5	24.2
12	21	23	24.2	34.5	41.8	41	38.7	34.5	30	30	20.5	20.5
13	20.5	20	26.2	36.8	42.7	39	41	29.8	32	27.4	24.7	20.8
14	17	21.5	27.6	35.8	41	40.3	40	26.4	29.7	23.3	25.6	18.5
15	14.5	25.2	28.5	35.5	36.7	38.5	41.5	27.5	26.5	30	26	17.7
16	15.8	24.5	30.5	30	38.3	40	39.8	32.5	33	31	26	27.2
17	17	23.6	31.5	34.1	40.5	35.6	40.7	33.5	32	29.9	27.5	25.5
18	19	23.8	31.6	33.5	40.3	32.5	39.5	34.8	27.7	30	28	25.2
19	20.7	25.6	33.2	35.6	38.7	35.5	38.8	34.8	31.5	31.6	28.2	23.5
20	19.5	24.5	34.4	37.5	37	35.5	40.5	34.8	32	31.6	25.5	15.2
21	19.5	26.5	32.3	39.2	37.5	38	40	35	32	30.5	27	17.5
22	20	18.5	26.3	39	38.6	38	36.1	34.2	33.6	28.4	27	22
23	20.5	15	29	38	41.1	42.5	38	30.5	33.8	25.7	26	22.2
24	20.5	21	30.5	32.8	40.6	40.4	39	33.2	33.6	29.5	27.1	18
25	19.5	21.5	29.5	30.6	42	32	38.5	31.2	30.5	29.6	28	11.3
26	19.5	22.2	27.4	29.8	42.3	33.7	38	32.2	30.2	30.3	28.2	19.7
27	19.7	18.5	28.7	32.2	38.5	35.8	37	29	30.8	30.5	26.7	20.2
28	18.5	24.2	30.7	32.2	38.6	38	37	33.5	33.3	30.6	25.8	20.4
29	19.9	***	32.1	31.1	35.6	34.5	36.8	33.5	31.7	30.7	25.5	19
30	21.4	***	32.6	32.7	31.7	38.3	36.8	34.4	33.7	30.5	25.6	19.5
31	21	***	30.8	***	35.6	***	34	31.2	***	31	***	19.5
AVE.	20	20.6	27.3	32.8	38.5	38.4	38.8	33.2	31.8	31	26.4	21.2
Year	: 2003		Tempe	rature,	daily	maximum	(░C)
1	18	17.7	19.5	27	35.5	38.4	37	32.3	34.3	30	28.7	20
2	19.8	17.8	15	28	33	39	36	31.2	36.5	30.5	28.9	21.4
3	18.5	18	20.5	24.5	33	40.5	37.7	30.2	34.8	30.6	28.7	23.3
4	19.3	21.5	14.5	27.5	26.4	42.3	38.5	31.5	30	32	29.2	21.2
5	21.8	22.5	16.2	25.5	28.9	41.5	38.5	33.3	29.5	31.2	28	24.7
6	21.7	23.6	20.2	27	30.5	42.3	38	35	26.6	30.8	27	24
7	19.5	21	22.3	30.5	32	42.5	34.8	35.3	32	30.5	26.7	24
8	19	19.5	22.3	32	33.9	43.7	33.7	32.5	32.1	30.6	25.6	25.5
9	20	19.3	15.2	33.5	35.2	40.3	36.5	33.5	30	30	25	23.6
10	20	21.2	12.6	34.4	36.3	35.6	31.8	32.5	32.3	29.5	25.2	21.3
11	20.4	22.1	22.5	34.3	35.5	38.6	32.8	34.3	33.8	28.7	26	23.6
12	19.8	22.7	24.7	35.6	36.2	39	33.6	35	33	29.5	27.3	22.7
13	20	22	25.7	34.7	32	37	30.4	34.5	34.1	31	26.5	19
14	21.5	22	27	35.5	35	39.3	31.5	35.5	33.7	30	25.4	13.5
15	22.5	22.3	26.5	29.6	36	41	34.6	35.5	33.7	30.5	19.5	14.3
16	22.2	20	26.5	26.5	34.5	41.5	36	34.8	34	31.7	22	18.2
17	21.4	20	26.3	30	36.5	41.7	32	36.1	32	31.3	18	19.5
18	21.5	12.6	27	32.2	37.6	40.7	34.3	34.7	34	30.5	18.7	20.2
19	17.5	13.6	26	31.5	38.5	36.5	35	29.8	34	31	20	20
20	21.8	11.5	25.6	26.8	38.8	38.5	36	30.1	34.7	30.7	22	20.8
21	21.8	14	28.5	27.5	39	38.5	36.7	33.6	35.5	30	23	21.5
22	17.6	20.4	30	30.5	38.5	38.3	29	33.3	35	31.6	23	21.5
23	22.5	22.5	25	32.5	37.6	36	33.5	34.7	35.5	30.7	23.5	20.6
24	23	15	26.5	35	34.8	36.7	34.7	35.5	33	30.5	23.8	13.5
25	23.5	22	28.1	36.5	33	38.8	34	35.9	26.4	29.4	23.5	17.8
26	23.2	23.5	28.1	33.8	33.3	37	36	34.4	24	29.7	25.2	16.7
27	21.6	23.2	29.5	30	32.5	36.6	34.5	33.8	29.5	29	23.5	16.7
28	22.6	12.5	29.8	32.6	34.6	30.5	35.5	34	29.5	28.6	23	17.5
29	19.4	***	21.8	32	34.5	34.5	32.5	33.5	26	29.4	22.8	17.3
30	16.1	***	23.8	34.5	36.2	35	33.6	33	29.5	30	22.5	18.8
31	10.5	***	26.4	***	37.5	***	34	34.3	***	29	***	19
AVE.	20.3	19.4	23.7	31	34.7	38.7	34.6	33.7	32	30.3	24.4	20.1
Year	: 2004		Tempe	rature,	daily	maximum	(░C)
1	19.3	12	24	33.6	16.3	39.5	39.3	34.6	34.8	34.2	26.7	16.5
2	14.5	17.3	25.8	31.4	23.4	39	38.8	34.6	35.5	31	26.5	21
3	17.6	19	26.5	34.5	27	39	39	33.5	33.4	24	26.5	20.5
4	17.5	19.5	28	33.7	30.2	40.2	38	29.5	35.3	32.1	27	23
5	18.6	20	28	34.8	32.8	41.7	36	36	35.3	32.7	27.8	21
6	14.2	21	27.5	35.5	35.5	41.3	34	36.7	36	33.7	27.5	24.3
7	17.5	21.5	28	36.2	36.9	39.5	36.5	35	36.2	33.7	27	24
8	19.5	22.3	31.7	35	35	35.3	38	31.7	37	34.5	27.5	21.3
9	16	16.3	29	33.9	33	35.5	36.5	32	36.7	32	27.5	22.7
10	21	14	26.5	33.2	35.3	33.5	33	33	36.5	31.5	27.5	24.5
11	21	21	29	34	37.2	36.2	36	33.4	36.2	20.7	26.5	21.7
12	21	23.5	28.5	34.5	38.4	35.4	38	32	35	25	25.5	20.6
13	21.5	24.5	29.7	34.8	39.5	36.7	34.5	34.3	36.3	25.8	23.5	23.8
14	22.7	22	31	33.2	40.3	39.2	36.4	35	36.4	24	27	23.8
15	21.7	24.8	31	34.8	40.8	39	34	33.7	36.3	27	27	24.8
16	21.5	24.6	32.5	35.7	41.5	31	36	33	32.4	27.6	28.5	25
17	22.5	24.7	33.8	33.5	39.6	36.5	34.6	34	29.5	28.5	28.2	22.5
18	15.8	21.5	33.8	33.7	38.5	37.8	36.3	30	32.5	28.8	27.5	24.3
19	19.6	23	32.3	36	39.5	33.6	36.6	32	34	29.5	27	23.5
20	19.6	23	31.5	38	42.5	35	36.5	33.7	33.4	23.5	27.5	13.5
21	17.4	25	32.6	28.5	40.5	34.5	36.5	31.4	34.6	24.8	25	14.7
22	11.5	19	32.5	31.9	40.9	34.2	37	35.6	31.5	26.5	27.5	19
23	11.6	24.5	29.5	28.5	40.5	32.5	37.4	34	32	28.5	24.5	16.2
24	12.5	26.4	29	26.5	35.2	35	37.5	34.5	33	28.2	27	18
25	17	27.5	28.4	30.6	35.5	32.4	39	35.4	33.7	28.8	26.5	17.5
26	17.1	28.5	29.6	33.2	37.2	34.3	39	32.4	34.2	28.8	23.5	18
27	18.7	28.3	31	34.2	35.3	33.5	38.5	34.5	33.7	24.5	23	19.3
28	19.6	25	32.4	31	33.5	35	36.5	33.5	34.5	26	25.5	16.7
29	14.5	26	32.5	30.7	35.2	36.2	36.7	35.5	35	20.5	24	14.8
30	16.5	***	32.4	22.9	38.3	38.5	33.5	36.3	33.5	26.2	23	18.3
31	8.3	***	32.8	***	40.5	***	31	34.4	***	26.5	***	17.5
AVE.	17.7	22.3	30	32.9	36	36.4	36.5	33.7	34.5	28	26.3	20.4
Year	: 2005		Tempe	rature,	daily	maximum	(░C)
1	15	20.2	23.5	28	33.2	34	37.5	36.5	35.8	35.1	28.3	20
2	10.5	20	24.8	30	30.7	36.7	32	36.5	36.8	35	27	21
3	13.3	19	21.4	30.5	30.6	37.6	32.7	36.5	36.8	35.3	28	22
4	18.5	16.7	21.6	31.7	21.5	39.3	34.5	33.5	36.7	35	27.5	21
5	16.5	16	27	33	28.5	40.5	36.5	36.5	36	33.5	27	21.5
6	19	10.5	22	33	32.1	41	34.5	33.5	35.7	33.7	27	24.5
7	19.5	9.7	26	30	33.8	38.6	33.6	32.5	34.5	34.5	28	24.5
8	20	12	23.8	28	33.5	38.2	36	30.5	33	34.5	28	24.2
9	17	14	26	24	31.5	37.7	32.5	31.7	31.5	33.3	27	23.5
10	20.5	11.5	24	24	29.8	38.5	37.5	33.3	34.5	33	29.3	21
11	19	11.4	17.5	25.8	33.4	35.5	39	35.3	33	32.7	23	23.2
12	15.6	14	25.8	26.7	34.1	37.3	33.5	36.5	30.6	31	25.1	23.5
13	19.2	15.5	26.7	28.5	35.1	38	26.6	36.5	33.5	30.5	27.1	22
14	19	20.2	29.3	30.5	34.4	38	31.6	35	32.2	30	26.5	21.7
15	19.5	20	27.5	28.8	34	38	34.6	37.7	33	35	26.2	22.5
16	19.7	11.5	26.6	30	35.5	39.5	32.5	37	32.5	30	25.7	22.2
17	18.5	15.5	26.6	30.8	35.5	40.7	31.5	34	35.5	19.5	25	21.6
18	17.5	15.8	18.2	31.8	35.7	41.7	32.5	34.7	35.5	29.5	24.5	23
19	17	14.8	19	34	35.5	39.5	35.2	33.5	30.7	30.3	24.7	24.5
20	19	12.5	24.3	35.5	29	40.8	36.3	35.5	33.5	31	25.7	22.8
21	17	15	24.7	35	34.5	42.5	34.8	32.8	36.3	30.5	27.5	20
22	12.5	17.5	15.5	34	34.8	43.7	34.5	34.5	35	29.5	27	20.5
23	7	21.7	22.5	34.8	34.3	43.5	34.6	31.2	34.6	29.5	26.5	20.3
24	12.5	18	24	35	32.7	45.5	34.8	35	33.5	30.3	25.5	21.8
25	11.5	18.4	25	28	35.3	41.8	35.7	35.7	33.5	29.2	25.5	21
26	17.5	22.6	18.2	21	35.5	44.5	36.5	33.5	33.8	27.3	26	21.2
27	17.8	23.2	25.5	27.5	33.5	41.7	35.3	36.3	33.7	29.5	23.5	21
28	11.3	21	24.4	24	35.5	39.5	31.8	31.5	33.5	30.8	18.6	21
29	15.7	***	26	31	34.5	39.5	36	32.5	33.6	30.5	20	22
30	18.7	***	26.5	32.5	33.3	35.5	34	33.7	34	29.7	20.5	23.4
31	17.5	***	26.5	***	34	***	35.2	34.6	***	29	***	20.4
AVE.	16.5	16.4	23.9	29.9	33.1	39.6	34.3	34.5	34.1	31.2	25.7	22
Year	: 2006		Tempe	rature,	daily	maximum	(░C)
1	17.8	23.2	26	33	36.5	40.7	35.5	36.5	33.7	34	29.7	22
2	12.7	24	27.6	30.3	37	39.5	37	35	31.4	34.5	29	22.2
3	10.5	23.8	26.7	30.4	36	40.6	39.5	28	29.2	35.5	29.7	18
4	14.5	26	28.5	32	36.5	37.8	34.5	29.3	31	34.6	28.8	13.5
5	15.2	27.5	25	31.5	39.2	36.5	37.8	28	34	34.6	28.2	12.5
6	16.5	27.3	25	33.5	40.5	37	37	24.5	35.5	35.5	28.5	14.6
7	17.5	21.5	25	33.1	41.5	37	38	28.8	34.5	34.5	27.8	16.5
8	21	27	25	34.5	42	39.5	40	32	35	34.7	27.8	17.3
9	16	27	27.5	31.5	40.5	39	40.2	30.5	36	34.5	29	21.5
10	16	28.5	28	19.4	38.2	41	37.4	33.5	36.5	34.5	27.5	18.5
11	22	28	29.3	24.6	39.5	41.8	34	35	35	34.3	25.4	13.5
12	23	27.8	25	25.5	41.2	40.8	32.8	35.5	34.8	34.2	24.5	17.5
13	23.2	25.7	26	27	41.8	36.2	30.7	37	34	33.5	23.3	17.5
14	18.5	27.2	18.6	29.5	43	38.5	30	36.5	32.6	26.5	23.3	20.5
15	19.2	22	18.5	27.4	41.5	38.8	33	31.7	30.5	30	25.7	20.5
16	14.3	24	21	30	40.2	36.3	35.4	33.7	32.4	30	18	21
17	19.7	26.5	23.7	32	39.5	33	36.5	33	33.5	31.5	21.5	23.2
18	13.5	25	25	31	34.5	33.5	37.5	36	34.6	32.2	17.3	24.5
19	18	26	27.2	31.6	37	34	38	36.5	35	32	22.5	23.5
20	19	23.5	24.2	32	34.8	34	37.6	35.5	34.5	31	23	22.2
21	18.5	27.2	17	32.5	36	37	34.7	28.5	33.8	24	25.2	21.5
22	18	28.3	25.1	32.7	35.6	39	34	31.5	34	27	20.5	17.2
23	17.5	23	28.2	32.7	37.4	40	35	35.5	30	29	22	20.5
24	18	26.4	28.5	35.5	36.5	41.4	33	33.6	32.6	26.5	22	21.5
25	19.5	23.1	22.8	36.2	38.5	41.5	28	35.1	33.7	29	23	19.5
26	21.5	17.1	25.4	38	40	35.7	27.4	36.3	34.4	29.5	22.6	16.5
27	22	18.5	24.5	39.5	40.5	38	30.5	36.2	33.4	29	22.2	13
28	18.2	24.5	23.3	40	41.7	34	29	32.5	34.5	30.8	18.5	20.5
29	21.7	***	28	40.5	40.5	36	28.5	31	34.3	29.5	21.5	18.8
30	18.5	***	29.2	39	38.3	36	31	33	35	30	22	20.6
31	23.5	***	31.6	***	40.5	***	36.3	34.5	***	29.4	***	19.5
AVE.	18.2	25	25.4	32.2	38.9	37.8	34.5	33	33.6	31.5	24.3	19
Year	: 2007		Tempe	rature,	daily	maximum	(░C)
1	15	25.8	19.8	32.5	38.5	36.5	36.4	35	34.8	33.4	29.6	20
2	18.5	26	21.3	26.5	38.5	39	36.4	33	31.7	32.5	30	20.2
3	18.5	24	21.5	28	38	39	32.5	32.4	32	32	29	20
4	18.5	23.5	16	29.8	35.5	37.5	33.5	33	33.5	32	26	21.5
5	17	22.6	15.7	32.4	34	38	35	34	33.5	31.5	25.5	21.5
6	16.5	20.8	21.2	30	35	38	36.5	35	30.5	33	28.5	20.5
7	16.2	23.5	23	30.5	37.5	37.5	34	31	30.5	32.2	29.5	20
8	16.8	23.8	25.2	31.2	38.5	40.5	34	34.7	32	31.1	27.5	20.4
9	18.5	22.5	25.6	31.8	34.4	42.7	33.3	37	32.5	31.5	28.2	21.3
10	19	20	19	32.6	35.5	44.5	35.3	30	33	31.4	26.2	17.3
11	20	15	15.5	33.4	36.5	44.7	36.4	36	33.5	32	25.5	17.5
12	19.3	12.5	15.5	34.7	34	42.5	36.8	37	31	31.5	26.5	17
13	19.8	12.5	14	35.5	36.5	41.5	37.5	37.5	33.6	32.2	25.7	18.5
14	18	15.5	20	36.2	37	41.5	35	34	33.6	31.2	24.5	14.8
15	18.3	14.7	20.3	36	38.5	38.5	35	33	33.5	32.3	24.5	18
16	17.2	18	21.5	37.2	40	31.7	33	33	33.5	32.8	25.5	20.3
17	21.1	20	24	37.5	35	35.4	35.5	34	33.5	31	26.5	19.7
18	16.5	20.4	26.6	36	37	33.5	33.4	35	33.5	30.3	26.5	20.3
19	13.2	13.5	25.5	32.5	38	36	36.5	35	33.2	29.5	25	14.7
20	18.8	19.3	26.2	34	34.8	36.5	34.6	35.8	34.6	30.5	24.5	19.7
21	20.6	22	19.7	33.7	34.5	36.5	33.2	31.5	28.5	31.5	24.7	19.5
22	20.6	12.5	19.3	35	35.7	37.3	32	33.5	32.1	30	24	21.5
23	22.2	21.3	25.5	35.5	36	38.3	31.6	34.5	27.5	33	25	23.5
24	22.7	24.6	26.5	33.5	34.5	34.4	32.2	35	32	30	23.3	22
25	21.8	23.5	26.2	34.5	36	37	34.6	33	33.5	30.5	23.5	21.4
26	27.3	23.5	28	33.8	31.5	37	35.5	33.2	33	31	23.5	20.6
27	25.4	22	28.5	35.5	31	34	36	32.3	33.5	30.5	24.5	20.5
28	24	13.7	32.2	37.5	32	36.5	32	33.2	31.5	30.5	24.2	20
29	26.5	***	31.5	38.8	31.5	34.5	35.6	35	31.5	31.2	22.5	19.2
30	28.4	***	32.5	39.2	34.5	27	35	32	31.3	30.5	21	19
31	27.5	***	33.5	***	35.3	***	33	34	***	30.9	***	20.5
AVE.	20.1	19.9	23.3	33.8	35.7	37.6	34.6	34	32.4	31.4	25.7	19.7
Year	: 2008		Tempe	rature,	daily	maximum	(░C)
1	19.5	18.4	29.5	28	36.8	38.6	34.5	31	32.2	34.5	29.5	13.5
2	18.5	18.3	28.5	30	36.8	39.1	34.8	32	33.7	34.5	30.7	19
3	19	14.3	27.2	22.5	37.8	28.7	37.8	35.8	34.5	35.5	31	19
4	15.6	8.5	28	24.5	39	34	37	30.5	35	35.3	30	21
5	15	9	26.5	23.5	36	37.2	34.8	27.7	34.2	35	29.5	21
6	13.5	13.2	28.5	15.5	36.2	38.8	31	28.6	26.8	36	30	21
7	14.5	15.5	26.5	24.5	35.2	36.5	29.5	33.4	27	31.4	28	20.5
8	12	8	26	24.5	36	38	33	34.5	31	29	29.5	20.5
9	12	11.5	28.3	26.3	36	35.5	31	34	32.2	29.5	30	20
10	13	16.3	27.5	24	28.5	32.5	31.5	29	34	32	30	17
11	14	16.5	28.5	25	33	34.7	34.5	34.5	34.5	32	29.5	18
12	14.7	17.6	28.3	27.5	34	36.6	34.5	33.8	35	33	28.6	17
13	16	17.6	29	29.5	35.3	36	31.1	31.8	35	33.7	27.5	18.5
14	17.7	20.5	29.4	29	35	35.5	33	33.2	34.8	33.4	20.6	14.5
15	17.5	19.5	28.6	27	36.5	35.3	33	33.2	33.8	31.5	20.5	17
16	20.1	23.5	30.5	25	37.4	32	34.6	32.5	34.5	25.5	23.5	19.5
17	13.5	24	31	26.5	36.8	31.8	33.2	31.7	34.5	28	25	20
18	12	22	33	29.3	38	25.3	35	33.2	31.8	29.3	24.2	20.5
19	14.5	23.8	30	31.7	38.8	32.7	33.6	33.5	33.5	30.5	24.5	15
20	14.7	26.5	30.2	31.5	36.4	33.6	33	34.5	32.6	30.7	24.5	20.5
21	14	26.8	29.4	33	35	33.5	30.5	35.5	29.5	30.5	21	19.5
22	14	21	28.2	32.6	33.5	34.5	32	33.6	30.5	30.5	22.2	21.5
23	14.5	22.8	29.5	34	33.3	33.5	34	33.5	25	31	23.3	21.5
24	13.5	21.2	30.2	33.5	33.5	36.4	35	33.4	30.6	30.5	25.1	22.5
25	13.3	22.4	31.2	34	35.5	36.5	35.8	34.7	32	30.8	26.5	21
26	13	22.2	31.9	34	33	36	36.5	36.3	33	30.2	24.2	19.5
27	14.5	25	28.5	33.5	33.8	35.5	34.7	37	33.5	29.6	25	20
28	17	28.2	29.4	34.8	34.5	35	35	35.7	34.7	28.5	24.9	18.5
29	16.8	30.2	30	35.5	35.2	31.1	32.8	36.5	34	28.8	26.5	19.5
30	16.3	***	29.2	37	36.6	30.8	35.5	34	34.5	29	26.2	18.5
31	16.6	***	30.5	***	38	***	35.3	31.6	***	29	***	18.5
AVE.	15.2	19.5	29.1	28.9	35.5	34.5	33.8	33.2	32.6	31.2	26.4	19.1
Year	: 2009		Tempe	rature,	daily	maximum	(░C)
1	21	21.6	24.5	29	36.4	36.5	34.5	35.6	31	36.6	30.6	21.7
2	21.2	22.4	23.9	29	37	35	35.5	35.7	34.2	35	31	25.5
3	20.5	19.6	24.5	26.2	36	37	35	36.5	32	35.5	30	26.4
4	12.3	22.5	25.5	27.5	33.5	40.2	33.8	36	28.5	35	29.2	21.5
5	11.3	22.5	24	28.8	29.5	39	34	37.5	32.2	26.5	29.5	26
6	18	13.5	26	26.6	24.8	37.6	38.2	37.7	33.5	33	29.5	19.5
7	19	18.5	27.6	24	29	34.6	40.5	36.8	33.3	32.5	29.3	24
8	18.1	21.7	26	23.5	32	35.5	42	35.1	33.5	33	28.5	22.5
9	20.6	22.6	25	15.8	32.5	32.6	41	36.5	34.5	33.5	26	20.5
10	16.5	20	25.3	23	33.3	37.5	40	37	34.2	32.5	20.6	15
11	19.5	17	24.5	26.8	31	39.5	36.5	34.5	33.7	33.1	22.2	21.5
12	20.8	20.5	27.5	29	32.5	39.5	40	32.5	33.7	32.5	26.7	20
13	20.8	20.5	29.6	30.7	35.3	38.7	39.2	36.5	34.2	32.6	27.2	18.2
14	19.8	12.5	30	30.7	37.4	38.3	36	38	34.3	32.5	23.5	22.6
15	19.5	20	29.4	28	38.2	36	35.5	35.7	34.5	32	24.8	19.5
16	21.5	22.3	30.7	26.1	37.5	34	40.5	33.7	34.5	31.5	24	23.7
17	15.5	22.3	27.5	28.5	37.5	25.8	40	30.2	34.2	31.5	24.5	21.7
18	19.7	22	29	30.6	39	32	41	32.7	33.5	31	23.5	22.3
19	14.2	23.5	25.6	31.5	40	36	33.5	31	35.2	29	22.8	22.8
20	18.4	23.5	28.5	34.1	40.8	37.2	38.3	31.4	34.6	30.5	23.5	20
21	23	20.8	20.8	33	37.6	38	39.6	33.6	34.5	30.5	25	16.5
22	22.3	24	23.4	27	38.5	39	37.1	31.5	34.5	30.8	24.9	19.5
23	22.5	21	23	29	38.5	40.3	35.5	34	34.7	30	23.8	21.5
24	21.5	18.7	27	30.5	38.8	41.2	34.4	35.5	35	30.3	24	21.2
25	19.3	23	18.2	30.6	37.9	42.3	36	35.2	36.6	29.5	24.5	21.3
26	20.3	23	19.5	33	33	40	37.6	35.7	36.5	29.4	20.5	22.3
27	20.3	22.7	24.5	34	36.5	42	39	28	36.2	29	21.5	20.2
28	16.3	22.5	23.5	34	38.2	43.5	38	33.8	34.5	29.8	23	16.5
29	22.5	***	21.5	34.5	38.8	44.6	32.5	35.2	33.8	28.5	27.2	19.5
30	21	***	21.5	35	38.8	42.5	33.2	34	36	30	25	19.5
31	20.5	***	26.4	***	35.9	***	33.7	35.1	***	30.2	***	20.8
AVE.	19.3	20.9	25.3	29	35.7	37.9	37.1	34.6	34.1	31.5	25.5	21.1
Year	: 2010		Tempe	rature,	daily	maximum	(░C)
1	21.5	21	23	30.7	32	41.3	36.8	35	34.7	32.3	29	24.8
2	23.5	20.5	24.5	30.5	35.7	42.2	39.8	33.4	34.8	33	28.2	23.7
3	20.5	21.8	25.8	27.5	37.6	41	35	35.5	35	33.7	28	23
4	16.5	22.2	16.5	30.5	39	38	38.8	32.8	34	32.8	28.8	22
5	20	20.8	22.3	31.2	37.7	33	38.2	35	30.7	33.2	26.3	22
6	22.8	14.8	25	31.3	28.5	35	38	33.5	33.5	33	27	23.5
7	21.2	13.7	18.9	32.3	36.5	38.3	36.4	26.5	34	33.2	28	25
8	18	14.8	25	34.8	34.2	36.9	36.5	29.2	34.5	33	29.5	22.2
9	22	14	26.3	35.2	32	33.6	39.5	29.5	31	32.5	29.5	22.7
10	22.8	15	28.4	35	34.8	34.8	40.8	33.5	33.5	32.8	29	22.5
11	22.8	18	27.8	36.5	34.5	35.6	40.2	35	30.5	32.3	29.2	22.8
12	22.2	18	29.2	35.3	34.3	37.8	39	34.5	34	31.3	28	22
13	18	19	29	33.3	36.5	38.5	34.4	33	33	31	27	20.2
14	18.7	20.5	29	35.2	32.2	38.8	35	33	32	32	27	20
15	19.8	20	30.5	37.8	36.5	33.8	37	33.5	31	33	27.8	20.7
16	21	14	32	38.4	38	34.3	39.8	32	33.2	32.7	27.8	20.5
17	23.5	18.2	31.6	39.2	39.5	35.2	41	32.5	33.3	31.6	27.8	20
18	21.8	22	32	39	30.2	37.8	40.7	34.3	30.5	32	23.4	20
19	22	22	32.5	36.5	33.7	40.3	38.5	35.5	29.3	31.6	26	21
20	23.5	23	33.3	35	34.8	42.2	36.8	33.5	31	31	25	20
21	25.5	25.9	34	27.5	37.2	44.2	31.8	32.3	32.5	31.5	25	21.6
22	24.2	26.8	32.3	29.2	40	43.8	28	33.9	33	29.3	25	20.5
23	18.6	25.7	32.6	30.7	41.5	43	27.8	33.5	33.7	26	24.8	20.8
24	21.1	25.3	33	32	39	41.7	34.8	31.8	32.5	27	25	20.2
25	21.8	23.4	33.5	33.8	40	38	36.5	31	31	29	25	21.5
26	23.5	20	34	35.5	41.7	35.5	37.5	31.2	31.5	28.7	26.4	20.5
27	24.1	17.8	33	37.2	43.5	39.8	36.4	28.5	30.6	28.3	25.8	20
28	23.4	24.5	31	36.3	43.5	41.8	28.4	33	32.8	28.3	25.8	19.7
29	20.8	***	32.3	33.2	30.5	40.5	26.5	33.5	33.2	28.3	24.4	15.8
30	18.8	***	32.7	36.5	36.2	29	25.5	33.5	31.5	28.5	24.3	18
31	21.4	***	28.5	***	38.3	***	32.7	34	***	27.8	***	11.8
AVE.	21.5	20.1	29	33.9	36.4	38.2	35.7	32.8	32.5	31	26.8	20.9
Year	: 2011		Tempe	rature,	daily	maximum	(░C)
1	18.5	22.3	16.2	27.8	34.5	39.5	35	35.5	36	34	28.7	28
2	17	23	19.5	26.5	36.2	32.6	32.5	35.2	30.3	34.5	28.2	20.6
3	16.5	24	12	23.5	36.9	35	35	37.3	31.6	33.8	27.8	26
4	8	20.3	19.4	25.6	39	37.4	31.5	36.5	34.6	33	27.8	26
5	10.6	21.5	19	21	39.2	40	36	32.7	32.8	33.5	25.5	25.3
6	14.2	19.2	21	24.5	34.5	41.8	38	34	35	32	27.5	24.5
7	14.5	16.5	23.5	25	30.7	41	38	37	35.8	32	27.2	25
8	15	17	23.4	28.6	32.5	41.8	32.2	33.2	35	30.2	29	24.5
9	15	19.2	23.5	30	35.4	39.2	32	32.3	35.2	32	20.7	22
10	20.5	20.8	26	28.5	36.8	39	33	35	32.5	32.2	24	21.5
11	20.8	22.3	25.8	18.6	37	38	34.5	34.8	35	32.7	22.7	22.5
12	21.5	18	26.8	23.4	37.3	39.6	35.8	31.8	34.7	31.8	28.5	23
13	22	15.2	28	28.8	37.5	35.3	37.5	29.7	30.6	33	28.5	22.7
14	21.2	12.5	29.8	30.5	37.5	38.3	38.5	31.8	34.5	32.8	27.5	21.3
15	16	15.5	31	31.7	39.5	40.8	30.5	32	34.8	31.5	27.3	21.5
16	16.5	19	32	29.5	40.2	40.5	33	31.8	34.8	32	26.4	21.3
17	15.2	13	31.8	29	42	39	30.2	31.5	29.5	32	27	21.5
18	15.5	19.5	28.5	24.2	42	38.1	33.6	32.5	32.5	31.8	28.2	21.5
19	18.8	17.5	31.5	26.5	40.2	36.5	34.4	33.8	32.8	32	29	20.6
20	19.2	18	24	28.2	41	36.8	35.5	35	29.3	33	28.2	17.4
21	15.5	18.8	26.5	29	39.5	35	37.2	32	32.8	31	28.5	19.4
22	20	22	28	30.5	35	39	35.5	34.3	33	30	27.8	19.4
23	21	18.3	29	31	35	40.3	36	34.7	33.2	20.5	24	19
24	21.5	18	30.8	34.5	38.2	40	35.5	36	34	21.3	25	19.5
25	21.7	20	31.2	35.5	40.5	41	30.5	32.2	34	27.2	26.5	18.5
26	19.5	13.2	32.6	36.8	41.3	39.5	27	30.3	34.4	28.7	27	20.5
27	20	17.8	32.4	37.5	38	34	29	34.5	33.6	29	26	19
28	21.2	18.8	32	35.5	35	37	31.8	31	34	28.3	25.5	20
29	17.7	***	21.5	36	37.5	31.3	35	30.7	33	28.5	23.8	21
30	15.5	***	26	36.5	40.2	33.6	34	33.5	33.5	29.5	24.9	21
31	19.5	***	27	***	39.2	***	35	35.2	***	28.3	***	22.5
AVE.	17.7	18.6	26.1	29.1	37.7	38	34	33.5	33.4	30.7	26.6	21.8
Year	: 2012		Tempe	rature,	daily	maximum	(░C)
1	21.6	21	24.5	32.5	29.4	41.5	42.5	36.5	33	33	29.2	21
2	21.2	19.8	24	33	29.8	41.5	43	34.5	36	33.5	29	22.5
3	20.5	20.3	25	33	30.3	41	44	36.8	33	34	29	23
4	19.5	13.5	25.5	33.5	33	41	43.7	36.5	29.5	33	28.7	23.8
5	17.5	11	22.5	34	34	41.5	41.5	26	30	33	28.5	24.5
6	15.5	16.3	23	33.8	36	41.5	39	31	31	33	27	20.5
7	11	17	23.5	33	34	37	40.5	34.5	30.5	33	27.5	24.5
8	10.5	16.2	22	32.5	31.7	36.5	35	36	31.5	32.5	27	24
9	14.2	16.5	20.5	32.6	36.5	36.5	34	36.5	27	32	27	25.5
10	15.2	17.2	22	32	38	38	37	32.5	26.5	32	27	25.5
11	16.2	18.5	24	29.8	37	39	37	33	30.2	31.5	26	23
12	17	20	23.5	25	35	38	35	31	32.8	31.2	25.5	16.3
13	18	11.5	20.2	28	35	39.5	34.5	35	34	33	25.3	19
14	18.5	11.7	18.8	28.5	34.5	41.5	35.5	35.5	33.5	32	25	12.7
15	17	15.6	23	32	35.5	40.6	35	33.3	30.5	30.5	26	11
16	9.5	17.5	24.7	27.4	36.5	42	36.3	30.8	33.5	21.3	25.5	17.5
17	15.2	18.5	26.5	28.5	37	43	36	35	31.5	26.3	25.5	19
18	15.5	19.5	28.5	30.4	36	43.3	37.5	37	24.5	29	23	18.2
19	17	16.5	29.3	32	36	36	39.5	37.5	29	29.2	24.8	19
20	15	17.3	29	33	37	39.5	35.2	36.5	32	29.5	25.5	20
21	15	14.6	19	33	32.5	41.5	38	31	32	23.5	25.7	20.7
22	17.5	20.5	23	31	35	43.5	35	32	32.5	27.8	23	22.5
23	12.7	18.7	26	28.8	36	44.5	38.2	26.5	32	28.5	24.5	23
24	17.5	18.5	29	29	37	42	39	33	32.5	25.2	22	23
25	18	19	30	31	38.2	41.5	40	34	32.2	26	21	20.7
26	18.5	19.5	25.7	29.5	35.5	38.2	35	32	32	26.5	22.5	23.2
27	18.5	22.7	26.5	27	36	40	34	31	33	27	23	19
28	19	23.4	26	30	37.6	40	35.5	33	32	28.5	24	17.5
29	19.5	23.5	28	27.5	39.7	39.5	36.5	32	33	28	19	9.7
30	21	***	30.8	27	41.2	40.5	38	34.5	34	28.8	19	14.4
31	20.5	***	33	***	42.5	***	37.7	34.5	***	29	***	19.5
AVE.	16.9	17.8	25.1	30.6	35.6	40.3	37.7	33.5	31.5	29.7	25.2	20.1
Stati	on : IS	LAMABAD
Day	Jan	Feb	Mar	Apr	May	Jun	Jul	Aug	Sep	Oct	Nov	Dec
Year	: 2002		Tempe	rature,	daily	minimum	(░C)
1	-0.4	1.4	7.5	15.5	16.7	23.5	24.8	26	23.5	13.6	12	3.5
2	-1	6	10.2	12	18	23	26	24	20	13	11.7	4.2
3	-0.5	0.5	7.4	11.5	16	19.5	26.5	27.4	21.5	14.7	11.5	5
4	0	0.8	7.5	16.5	18.2	22.7	25.5	25	17.3	16	11.9	5.9
5	1.5	1	5.8	18.5	18	26.7	25	25	18.5	17.5	11.5	5.5
6	1.7	1	6.4	17	19.6	23.4	19	25.4	19.4	17	11.5	1.2
7	0.3	6.5	8	15	22	21.4	23.9	23.8	20.3	16.8	12.5	1.2
8	0	4.5	10.4	12.5	20.3	20.5	21.5	26.4	22.5	16.6	11.5	1.5
9	0	4	12	13.5	22	30	25	23.5	22	17	11	-0.5
10	1.3	10	10.1	12	23	26	25	24	20	18.2	13.4	3
11	2.3	1.3	6.2	12.6	28	26.9	21.5	25.7	20.5	19	9.5	5.8
12	2.3	4	8.1	14.3	19.5	21	22.2	23.5	16	20	11	6.4
13	3.4	3.4	9	17	20.8	24.5	22.5	23.5	19.8	15	9.5	6.5
14	10.2	2.8	8.5	17.8	26.8	23.3	24.5	22.3	21.3	13.5	8	5.7
15	9	5	9	19	21.4	26.7	25.5	21.4	19	13.6	6.5	6.2
16	6.5	10.5	10.4	15.5	20.2	21	25.5	22.5	21.5	14.6	8.2	8.5
17	1.8	10.8	10.5	17.5	21.3	20.3	27.8	23	17.6	15	7.8	6.5
18	-2	7.7	11.2	14.5	19	21.5	24.2	26	18.5	13.5	8.5	5.5
19	2.4	7	12.5	15.5	24.9	22	28.5	24	17	15.8	7.9	5
20	2.5	8	14.5	17.7	18	23.7	29	23.4	18.1	17.5	5.8	8
21	2	10.4	15.5	18	16.5	23.4	24	25.5	18.3	17	5.6	4.5
22	1	10.8	12.5	22.1	17.5	23.4	21.5	25.2	18.8	14.5	4.8	3.1
23	0.9	9	14.8	21	23.5	30	20.5	22.5	21.5	11	4.5	4.7
24	1.9	7	15.5	20.5	20.5	20	24	24	17	11	4.2	6
25	1.8	6	8.5	17	20	20.6	21	24.6	16.5	11.2	4.5	7.5
26	1	6.5	10	12.6	21	23.3	24	22.5	16	10.9	4.5	7
27	1	5.4	10.4	18	26	25	25.5	22.5	17.5	11.5	5.2	4
28	-1	6.4	10.5	20.5	23.5	27.3	24	25.8	15.4	11.2	4.5	1.5
29	-0.5	***	11.5	17.8	19.5	25	22.4	24.5	16.5	11	3.1	1.9
30	-0.5	***	15	16.5	21	25.3	20.5	21.5	14.3	11.8	4.5	0
31	0.2	***	14.5	***	21.6	***	23	23	***	11	***	1
AVE.	1.6	5.6	10.4	16.3	20.8	23.7	24	24.1	18.9	14.5	8.2	4.4
Year	: 2003		Tempe	rature,	daily	minimum	(░C)
1	0.7	4	10.2	13.8	21.5	20.5	18.6	23.3	25	12	10.8	2.5
2	-0.5	3.5	10	14.3	19.5	19	23.8	26	25.8	12.5	10	3
3	1	2.8	10	12.5	18.2	20.5	27	21.5	22.3	12.5	10.5	5.3
4	-1	2.5	2.1	12.3	13.5	21.7	29.2	23.7	19.5	12.8	10.6	5
5	1	2.5	2.2	9.3	11.5	20.5	24.2	23.3	19.8	13.2	11.9	4.7
6	0.5	3	3.4	9.5	11.8	19.5	21.7	24.8	19.8	15	10.4	4
7	-0.5	7.5	4.2	11.8	12	19.8	22.2	26	21.5	17	9.5	3.5
8	-2	2.5	4.5	12	14	26.4	23.5	21.8	21.7	16.5	10	3.5
9	-1	3	8.6	13.6	14.4	19	20.3	24	18.6	15.8	11	8
10	-0.6	3.5	8.3	13.5	19.1	21.5	22	24.1	20.5	11.7	7	8
11	-1	3.5	8	17.4	19	24	22.8	24.3	21	12.5	5.8	6
12	1.5	3	8	17.6	17	21.2	25.3	24.5	23	10	6	6.5
13	-1	4	10.5	16.6	17.1	20.4	22	20.4	23	10	8.5	7
14	-1	4	10.3	15	14.5	20	23.4	23.4	23.8	10.5	7.8	9.2
15	0	4.5	14.5	19	14.5	22.6	25.3	22.4	22.8	10.9	7.5	5
16	1.5	8.5	10	16.3	15	22	21.9	24.8	23	12	8	5
17	4	9	10	14.4	16.5	27.2	22	24.5	22.6	11.8	8.5	3.5
18	4	11.4	8	15	16	21.7	22	25.5	22.6	11.4	4.8	3.5
19	0.5	7.5	11	14.5	17.5	22	24.8	21	20	11.8	5.8	3.5
20	1	7.5	9.5	10.8	18	24.5	27.5	19.5	23.5	12	4.5	2.8
21	2.3	3	9.5	10.8	24	20.5	23	20.8	24	11	3	2.4
22	2	4	11.5	13.5	20.5	21.3	24.3	22	23.5	11.8	3.2	2.4
23	2.5	5.5	13	14.5	19	22.6	26	21.4	23	10.4	3.4	2.8
24	2.3	6.3	11.5	17.5	18	25	24.5	22.6	18.3	10.8	3.5	3.9
25	3	7.5	14	20.5	20	26.9	25	24.5	18.5	11.8	2.5	2.5
26	4	10.5	10.5	16.8	17.8	26.3	25.3	25	18	13	0.5	1.6
27	5.3	12.2	12.5	15.6	18.5	21.6	24	23.5	19	11.5	2.4	2.2
28	8	11.5	14.6	16	18.3	21	22	23.9	17.8	11.6	1.7	0.8
29	6.5	***	14.5	16	17.3	24.5	23	23.7	14.3	11.4	1.5	1.5
30	7	***	12.2	17.5	17.5	22.5	23	24	14.2	12.4	3	4
31	5	***	12.5	***	18.5	***	25.4	25	***	11.7	***	4.5
AVE.	1.8	5.7	9.7	14.6	17.1	22.2	23.7	23.4	21	12.2	6.5	4.1
Year	: 2004		Tempe	rature,	daily	minimum	(░C)
1	5.5	0.4	6.7	14	12	24.5	25.5	21.5	21.4	18.5	7.5	6.7
2	2.4	0.2	6.5	13.4	9.9	21	24	22	18.4	20.7	7.3	6.4
3	2.5	0	6.8	15	12	21.2	27	22	18.8	15.3	7	5
4	1.5	0.5	7.3	15.3	13	19.5	26	23	20	17	6.5	5
5	1.5	1	7.5	13.8	14.2	21	21.8	23.8	22.5	14.7	7.5	4.3
6	1.8	1.5	7.3	14.4	14.8	23.5	21.7	27	22.9	14.5	7.7	4
7	2.3	0.9	7.9	18.5	18	18	25	21.5	21	15	7.3	4.3
8	3	2.5	11.3	16.5	21	22.5	27.5	21.8	21.8	15	8	4.2
9	4	8	13	16	16	17.5	21.8	20.2	22.5	16.8	7.5	3.5
10	4	9.5	13.4	16	16.8	19	23.2	21.8	23	15	7.6	3.5
11	4	6.3	12	16.5	16.5	22.2	25.5	20	24.3	14	8.8	4.5
12	5	5.2	10	15	18.1	21.6	21	21.5	25.8	14	8.8	3.8
13	5.8	5	11.6	15	17	25	24	23	25.5	12.7	7.7	4.6
14	4.3	6.6	12.3	13	18	27	20.7	26.8	25.5	11	7	5
15	4.6	5	14.2	13	18.5	21.8	23.8	25	25	10.8	6.5	5.5
16	5	5.8	14.3	13.9	26.3	21.9	22.8	25	20	12	6.1	6
17	10	7.9	14.9	18.5	26	26	22	22.5	20.8	12.5	6.3	6.9
18	4.7	6	15.3	19	20	21	19.5	23.2	20.8	12.7	6.4	5.5
19	4	6.8	13.5	18.9	19	24	20.5	24	20	14.5	6.4	5.7
20	3.4	5.5	11	22	24.5	25.8	20.7	23.8	21	12.5	7	8.5
21	4	7	12	16.3	18.2	23	21	20.4	19.4	10	7.5	4
22	8.5	5.3	15	18.2	20.3	20.8	24	24	19.5	9.8	9.5	4
23	8	5.5	12.3	14.8	20	21	22	21.3	17.2	10.3	8.5	5.3
24	2.5	6.4	9.4	14	19.4	19.6	22	24	16.5	9.5	6.8	6.3
25	2.7	7.4	10	15.7	20.4	21	26.6	21.4	15.5	10	7.8	1.8
26	3	7	0	18.2	21.7	22	28.5	21	15.8	12.8	10.6	0.6
27	2	11.8	10.5	21	18.7	20	28	23	16.5	10.6	6.4	1
28	2.5	8.5	10.3	17.2	20	22.7	25.8	20.8	18	10.7	6	6.4
29	6.5	0	10.6	16	17.5	22.8	22	23	18	7	7	4.4
30	7	***	10.6	13	19.5	24.6	20.8	19.3	19.8	7.5	9.2	7.8
31	6	***	11.6	***	22	***	21	20.4	***	7.5	***	6
AVE.	4.3	4.9	10.6	16.1	18.4	22	23.4	22.5	20.6	12.7	7.5	4.9
Year	: 2005		Tempe	rature,	daily	minimum	(░C)
1	7.5	3	10	10	15.5	17.8	20	27	23	17	8	3.3
2	7.4	2.5	9.5	10.5	16	18	22	27	24	18	8.5	2
3	7	2.9	10.7	10	18	18.2	22.5	27.3	23.6	18	10.3	2.1
4	4.8	8.5	9.5	11.7	17.6	19	22.5	24	25	20	8	2
5	1.8	7.2	10	11.5	15.5	20	22.2	22	25.7	18	7.8	1
6	2	7	10	19.7	17	22.8	22.3	25	26.2	16.5	7	1.5
7	2.8	7	10	18	18	23	23	21	21	18	7	2
8	2.7	7.5	10.8	12.5	16	20.3	22.5	21	21.4	19.5	8	1.4
9	3.2	9.5	11.4	11	14	22.7	22.8	20.8	22.5	15.8	8	1.5
10	3	8	12.3	9	13.7	19.7	26.3	22.5	22	16.5	8	1
11	1.3	8.4	7.8	7.8	14.5	24.5	28.5	24	23	18	9.5	-0.1
12	2.5	9	9	8.6	15	21	23	22	20.5	14.4	9.5	-0.3
13	3	8.2	9	10.5	18	20.6	24.3	21.5	20	14.2	8	-0.5
14	4.4	8	13	13.5	14.5	19.6	23	23.7	21	15	6.5	-1
15	2.3	8	13	12.8	15	20	25	26	22	16	3	-1.3
16	2.3	5	14	11.5	20.7	22	23.4	22	21.5	15	4	-0.2
17	1	5.2	14.8	12	18.3	23	22	23	22	11.5	3.3	-1.3
18	0.8	5	13.7	11.3	16	25.2	25.4	21.8	19.5	12.5	2	-1
19	0.2	5	13	12	21	27	25	23	19.7	11	3	0
20	0	1.6	10.5	14.2	17.5	23.5	26	25.3	20	10	3.5	0
21	0.4	2	13	16.5	22	24.5	25.8	21.5	19.7	9.8	5	1
22	4	2.2	11.2	17	15.5	23	25.5	22	19.7	10	5.3	1.5
23	2	4.9	10	15.8	19.4	23.5	22	22	21	9.8	5.8	0.8
24	3.5	10	8	18	18	26.7	23.5	26	18.5	10.5	5.4	0.3
25	3.5	4.3	10	17	15.5	28.7	26.3	21.3	20	13	4.8	0.2
26	2.5	5	10.5	15.7	16.5	31	27	23.5	21.4	12.3	4.7	0.3
27	3	5	13	14.5	14.5	28	22.5	19.5	20	9.5	5.5	2
28	5.3	8.8	12.3	11.2	22	29.5	23	20.5	19.3	9.2	8	3
29	-0.2	***	9.3	13	19.5	25.5	26.7	19.5	18.5	7.7	4	2
30	0.8	***	9.5	15.5	18.6	25.5	23	22	17	7.8	3.2	1.7
31	2	***	9.5	***	16.5	***	25	21.5	***	8.3	***	2.5
AVE.	2.8	6	10.9	13.1	17.1	23.1	23.9	22.9	21.3	13.6	6.2	0.9
Year	: 2006		Tempe	rature,	daily	minimum	(░C)
1	4	8	7	18.5	20.8	21.3	23.5	25.5	21.5	16.9	13.5	2.5
2	7.3	5.5	7	13	22.5	22	25	24	20.5	15.5	13.5	3
3	5	5	7.5	12.5	16	24.5	20	24	19.5	16.9	12.5	6
4	1.5	4.5	8	12.5	16.7	20	22	23	20	17	12	10.5
5	0	5	8.5	12.5	19.5	21.5	27.5	22.5	21.5	16	12.3	8.5
6	-0.6	6.5	11	13.5	19.5	20.3	26	23	21	16.3	12.5	8.5
7	-1.3	6	8	12.5	21	20.6	27	22.3	22	18.5	13	8
8	-0.5	7	8.3	16	24	21.5	29.6	22.5	23	18	12.4	6.5
9	1	7	9.5	17	23.5	21	30	23.5	23	19.7	12	4.5
10	3	6.8	9.3	15	21	20.5	24.5	24	22.5	19	12.7	4.9
11	1	6.8	10	11	19	23.7	26.8	23	25	18.3	14	8
12	0.5	8	12	8.5	21	25	21	25	23	19.8	13.8	3.5
13	2	10	13.8	8	20	19.8	21	26	21	17.3	11.5	3.8
14	2	11.5	12	8.5	20	23	21.5	26	21.8	16.5	9.1	2.5
15	2.5	11.5	10.8	10.5	24	21.6	21.4	23	20	15.5	10	3
16	10	9	8	11.3	27.6	19	20	22	20.5	15	8.7	4
17	11	10	6.5	11.6	20.3	19.5	23	22	21	14	9.3	3.5
18	1.6	13	7	11.7	22	21	25	24	21	14.5	13.5	3
19	1.3	14.5	11	11	19	17	27	26	23	17.8	9	3
20	2	9.3	13.2	13	23	21.5	22	26	21	16.3	8	3.2
21	2.5	10	8	17.5	19.5	21.5	23.5	24	20	12.5	8.5	5.5
22	4.5	9.8	8.8	14.5	23.3	22	26.5	24.5	18.5	13	9.8	3
23	2.5	10	10	19	21.3	26	27.5	25	17	14.3	6.8	3
24	1	10	12	16	23	26	23	25	16.5	13.8	4.5	3.2
25	1	12.5	12.8	15	24	29	23	26.3	16.5	15	4.2	3.4
26	1.6	11.8	12.5	16.5	23	28	25.5	26.5	17.9	15.5	3	7.9
27	4	7	12.5	16.5	23.5	20	24.3	26	15	13.8	3.5	2.3
28	6.8	7.5	10.3	17	25	22	24	20.7	15.5	12.5	4.5	2.5
29	5.5	***	10.2	20	23	22.5	23	21.2	16	12	4.7	2.6
30	5.8	***	11	20	22	19.5	23.8	21	16.5	11.8	4	2.7
31	7.3	***	16	***	23.5	***	24.5	20.5	***	12.5	***	3
AVE.	3.1	8.7	10.1	14	21.7	22	24.3	23.8	20	15.7	9.6	4.5
Year	: 2007		Tempe	rature,	daily	minimum	(░C)
1	2.8	4.5	9.5	16.8	20	20.3	24	22	20.5	13.3	7.7	5
2	1.4	5	5.7	11.5	20	21.5	22.3	22	20.5	13	7.9	5.5
3	0.5	5.4	8	10.8	21	23	22.2	22	23	14.4	9	5
4	-0.2	8	9.5	13.5	20	23	22.5	25	21	13	11	3.5
5	-1.5	6.5	4.5	10.5	17	21.5	25	26	20.5	13	8.5	4.5
6	-2	6.5	5.5	12	17.2	24	21.3	25.5	22	12	8	4.5
7	-2	6.5	5.6	13	19	22.5	22	23.5	23	13.5	8.5	4.5
[truncated: 190 more rows]
